# Supplementary material for: Talatisamine, a C19-diterpenoid alkaloid from Chinese traditional herbal ‘Chuanwu’
Source: Acta Crystallogr Sect E Struct Rep Online. 2011 Nov 2;67(Pt 12):o3145–6. doi: 10.1107/S1600536811044242 (PMC3238819; doi:10.1107/S1600536811044242)
Supplement: Supplementary file 1 [file e-67-o3145-sup1.cif]

##############################################################################
#                                                                            #
# This CIF contains the data in a paper accepted for publication in          #
# Acta Crystallographica Section E. It conforms to the requirements of       #
# Notes for Authors for Acta Crystallographica Section E, and has been       #
# peer reviewed under the auspices of the IUCr Commission on Journals.       #
#                                                                            #
# Full details of the Crystallographic Information File format               #
# are given in the paper "The Crystallographic Information File (CIF):       #
# a New Standard Archive File for Crystallography" by S. R. Hall, F. H.      #
# Allen and I. D. Brown [Acta Cryst. (1991), A47, 655-685].                  #
#                                                                            #
# The current version of the core CIF dictionary is obtainable from          #
# ftp://ftp.iucr.org/pub/cif_core.dic.                                       #
#                                                                            #
# Software is freely available for graphical display of the structure(s)     #
# in this CIF. For information consult the CIF software page                 #
# http://www.iucr.org/resources/cif/software.                                #
#                                                                            #
# This file may be used for bona fide research purposes within the           #
# scientific community so long as proper attribution is given to the journal # 
# article from which it was obtained.                                        #
#                                                                            #
##############################################################################
data_I
_audit_creation_method     SHELXL-97
_chemical_name_systematic
;
(1<i>S</i>,4<i>S</i>,5<i>R</i>,7<i>S</i>,8<i>S</i>,9<i>R</i>,10<i>R</i>,
11<i>S</i>,13<i>S</i>,14<i>S</i>,16<i>S</i>,17<i>R</i>)-<i>N</i>-methyl-
8,14-dihydroxy-1,16-trimethoxy-4-(methoxymethylene)aconitane
;
_chemical_name_common     ?
_chemical_formula_moiety     'C24 H39 N O5'
_chemical_formula_sum     'C24 H39 N O5'
_chemical_formula_iupac     'C24 H39 N O5'
_chemical_formula_weight     421.56
_chemical_melting_point     ?
_symmetry_cell_setting     orthorhombic
_symmetry_space_group_name_H-M     'P 21 21 21'
_symmetry_space_group_name_Hall     'P 2ac 2ab'
loop_
    _space_group_symop_id
    _space_group_symop_operation_xyz
    1 'x, y, z'
    2 '-x+1/2, -y, z+1/2'
    3 'x+1/2, -y+1/2, -z'
    4 '-x, y+1/2, -z+1/2'
_cell_length_a     9.7124(4)
_cell_length_b     13.9401(7)
_cell_length_c     16.3729(8)
_cell_angle_alpha     90.00
_cell_angle_beta     90.00
_cell_angle_gamma     90.00
_cell_volume     2216.77(17)
_cell_formula_units_Z     4
_cell_measurement_reflns_used     2165
_cell_measurement_theta_min     2.8797
_cell_measurement_theta_max     29.0535
_cell_measurement_temperature     293(2)
_exptl_crystal_description     block
_exptl_crystal_colour     colourless
_exptl_crystal_size_max     0.40
_exptl_crystal_size_mid     0.40
_exptl_crystal_size_min     0.35
_exptl_crystal_density_diffrn     1.263
_exptl_crystal_density_meas     ?
_exptl_crystal_density_method     'not measured'
_exptl_crystal_F_000     920
_exptl_absorpt_coefficient_mu     0.087
_exptl_absorpt_correction_type     none
_exptl_absorpt_process_details     ?
_exptl_absorpt_correction_T_min     ?
_exptl_absorpt_correction_T_max     ?
_exptl_special_details     ?
_diffrn_ambient_temperature     293.0
_diffrn_radiation_type     'Mo K\a'
_diffrn_radiation_wavelength     0.7107
_diffrn_radiation_source     'fine-focus sealed tube'
_diffrn_radiation_monochromator     graphite
_diffrn_measurement_device_type     'Oxford Diffraction Xcalibur Eos'
_diffrn_measurement_method     '\w scans'
_diffrn_detector_area_resol_mean     16.0874
_diffrn_reflns_number     6644
_diffrn_reflns_av_R_equivalents     0.0260
_diffrn_reflns_av_sigmaI/netI     0.0354
_diffrn_reflns_theta_min     2.89
_diffrn_reflns_theta_max     26.37
_diffrn_reflns_theta_full     26.37
_diffrn_measured_fraction_theta_max     0.998
_diffrn_measured_fraction_theta_full     0.998
_diffrn_reflns_limit_h_min     -11
_diffrn_reflns_limit_h_max     12
_diffrn_reflns_limit_k_min     -17
_diffrn_reflns_limit_k_max     16
_diffrn_reflns_limit_l_min     -16
_diffrn_reflns_limit_l_max     20
_diffrn_standards_number     ?
_diffrn_standards_interval_count     ?
_diffrn_standards_interval_time     ?
_diffrn_standards_decay_%     ?
_refine_special_details
;
Refinement of <i>F</i>^2^ against ALL reflections. The weighted <i>R</i>-factor
<i>wR</i> and goodness of fit <i>S</i> are based on <i>F</i>^2^, conventional
<i>R</i>-factors <i>R</i> are based on <i>F</i>, with <i>F</i> set to zero for
negative <i>F</i>^2^. The threshold expression of <i>F</i>^2^ >
\s(<i>F</i>^2^) is used only for calculating <i>R</i>-factors(gt) <i>etc</i>.
and is not relevant to the choice of reflections for refinement.
<i>R</i>-factors based on <i>F</i>^2^ are statistically about twice as large
as those based on <i>F</i>, and <i>R</i>- factors based on ALL data will be
even larger.
;
_reflns_number_total     2572
_reflns_number_gt     2068
_reflns_threshold_expression     I>2sigma(I)
_refine_ls_structure_factor_coef     Fsqd
_refine_ls_matrix_type     full
_refine_ls_R_factor_all     0.0592
_refine_ls_R_factor_gt     0.0439
_refine_ls_wR_factor_gt     0.0889
_refine_ls_wR_factor_ref     0.0967
_refine_ls_goodness_of_fit_ref     1.043
_refine_ls_restrained_S_all     1.043
_refine_ls_number_reflns     2572
_refine_ls_number_parameters     277
_refine_ls_number_restraints     0
_refine_ls_hydrogen_treatment     constr
_refine_ls_weighting_scheme     calc
_refine_ls_weighting_details
         'calc w=1/[\s^2^(Fo^2^)+(0.0403P)^2^+0.3082P] where P=(Fo^2^+2Fc^2^)/3'
_atom_sites_solution_hydrogens     geom
_atom_sites_solution_primary     direct
_atom_sites_solution_secondary     difmap
_refine_ls_shift/su_max     0.000
_refine_ls_shift/su_mean     0.000
_refine_diff_density_max     0.147
_refine_diff_density_min     -0.147
_refine_ls_extinction_method     none
_refine_ls_extinction_coef     ?
loop_
    _atom_type_symbol
    _atom_type_description
    _atom_type_scat_dispersion_real
    _atom_type_scat_dispersion_imag
    _atom_type_scat_source
    'C' 'C' 0.0033 0.0016
                         'International Tables Vol C Tables 4.2.6.8 and 6.1.1.4'
    'H' 'H' 0.0000 0.0000
                         'International Tables Vol C Tables 4.2.6.8 and 6.1.1.4'
    'N' 'N' 0.0061 0.0033
                         'International Tables Vol C Tables 4.2.6.8 and 6.1.1.4'
    'O' 'O' 0.0106 0.0060
                         'International Tables Vol C Tables 4.2.6.8 and 6.1.1.4'
_computing_data_collection     'CrysAlis CCD (Oxford Diffraction, 2009)'
_computing_cell_refinement     'CrysAlis CCD (Oxford Diffraction, 2009)'
_computing_data_reduction     'CrysAlis RED (Oxford Diffraction, 2009)'
_computing_structure_solution     'SHELXS97 (Sheldrick, 2008)'
_computing_structure_refinement     'SHELXL97 (Sheldrick, 2008)'
_computing_molecular_graphics     'OLEX2 (Dolomanov <i>et al.</i>, 2009)'
_computing_publication_material     'SHELXL97 (Sheldrick, 2008)'
loop_
    _atom_site_type_symbol
    _atom_site_label
    _atom_site_fract_x
    _atom_site_fract_y
    _atom_site_fract_z
    _atom_site_U_iso_or_equiv
    _atom_site_adp_type
    _atom_site_calc_flag
    _atom_site_refinement_flags
    _atom_site_occupancy
    _atom_site_symmetry_multiplicity
    _atom_site_disorder_assembly
    _atom_site_disorder_group
    O O1 0.32334(17) 0.44018(14) 0.41854(12) 0.0435(5) Uani d . 1 1 . .
    O O2 0.89891(18) 0.25592(15) 0.37591(14) 0.0564(6) Uani d . 1 1 . .
    H H2 0.9046 0.2223 0.3350 0.085 Uiso calc R 1 1 . .
    O O3 0.7579(2) 0.17270(16) 0.23475(15) 0.0605(6) Uani d . 1 1 . .
    H H3 0.7429 0.1208 0.2565 0.091 Uiso calc R 1 1 . .
    O O4 0.6335(2) 0.05223(14) 0.33745(13) 0.0561(6) Uani d . 1 1 . .
    O O5 0.7984(2) 0.70995(17) 0.35432(14) 0.0662(6) Uani d . 1 1 . .
    N N1 0.6111(2) 0.47017(16) 0.54202(13) 0.0365(5) Uani d . 1 1 . .
    C C1 0.4310(2) 0.50466(19) 0.39450(17) 0.0368(6) Uani d . 1 1 . .
    H H1 0.4124 0.5232 0.3378 0.044 Uiso calc R 1 1 . .
    C C2 0.4232(3) 0.5949(2) 0.44516(18) 0.0448(7) Uani d . 1 1 . .
    H H2B 0.4167 0.5780 0.5025 0.054 Uiso calc R 1 1 . .
    H H2A 0.3411 0.6306 0.4305 0.054 Uiso calc R 1 1 . .
    C C3 0.5493(3) 0.6571(2) 0.43140(19) 0.0440(7) Uani d . 1 1 . .
    H H3B 0.5462 0.7114 0.4683 0.053 Uiso calc R 1 1 . .
    H H3A 0.5480 0.6816 0.3760 0.053 Uiso calc R 1 1 . .
    C C4 0.6830(3) 0.60164(19) 0.44529(16) 0.0385(6) Uani d . 1 1 . .
    C C5 0.6955(2) 0.51749(18) 0.38407(17) 0.0356(6) Uani d . 1 1 . .
    H H5 0.7034 0.5407 0.3278 0.043 Uiso calc R 1 1 . .
    C C6 0.8211(3) 0.45461(19) 0.40829(18) 0.0402(7) Uani d . 1 1 . .
    H H6A 0.8734 0.4363 0.3603 0.048 Uiso calc R 1 1 . .
    H H6B 0.8812 0.4891 0.4454 0.048 Uiso calc R 1 1 . .
    C C7 0.7596(2) 0.3657(2) 0.45023(17) 0.0375(6) Uani d . 1 1 . .
    H H7 0.8128 0.3489 0.4990 0.045 Uiso calc R 1 1 . .
    C C8 0.7561(3) 0.2812(2) 0.38994(17) 0.0403(7) Uani d . 1 1 . .
    C C9 0.6954(3) 0.31884(19) 0.30943(16) 0.0381(6) Uani d . 1 1 . .
    H H9 0.7625 0.3596 0.2812 0.046 Uiso calc R 1 1 . .
    C C10 0.5624(2) 0.37418(19) 0.32477(16) 0.0356(6) Uani d . 1 1 . .
    H H10 0.5415 0.4092 0.2744 0.043 Uiso calc R 1 1 . .
    C C11 0.5686(2) 0.44982(18) 0.39451(15) 0.0317(6) Uani d . 1 1 . .
    C C12 0.4537(3) 0.29090(19) 0.33160(18) 0.0431(7) Uani d . 1 1 . .
    H H12B 0.4238 0.2833 0.3878 0.052 Uiso calc R 1 1 . .
    H H12A 0.3739 0.3047 0.2980 0.052 Uiso calc R 1 1 . .
    C C13 0.5264(3) 0.1990(2) 0.30144(17) 0.0434(7) Uani d . 1 1 . .
    H H13 0.4657 0.1614 0.2659 0.052 Uiso calc R 1 1 . .
    C C14 0.6491(3) 0.2379(2) 0.25413(17) 0.0459(7) Uani d . 1 1 . .
    H H14 0.6152 0.2659 0.2031 0.055 Uiso calc R 1 1 . .
    C C15 0.6805(3) 0.1936(2) 0.42678(18) 0.0459(7) Uani d . 1 1 . .
    H H15B 0.7498 0.1481 0.4447 0.055 Uiso calc R 1 1 . .
    H H15A 0.6317 0.2152 0.4751 0.055 Uiso calc R 1 1 . .
    C C16 0.5773(3) 0.13917(19) 0.37274(18) 0.0448(7) Uani d . 1 1 . .
    H H16 0.4978 0.1216 0.4064 0.054 Uiso calc R 1 1 . .
    C C17 0.6132(2) 0.40139(19) 0.47427(15) 0.0338(6) Uani d . 1 1 . .
    H H17 0.5530 0.3468 0.4864 0.041 Uiso calc R 1 1 . .
    C C18 0.8026(3) 0.6714(2) 0.43440(19) 0.0491(8) Uani d . 1 1 . .
    H H18B 0.7958 0.7227 0.4742 0.059 Uiso calc R 1 1 . .
    H H18A 0.8892 0.6382 0.4430 0.059 Uiso calc R 1 1 . .
    C C19 0.6885(3) 0.55955(19) 0.53215(17) 0.0425(7) Uani d . 1 1 . .
    H H19A 0.7839 0.5479 0.5465 0.051 Uiso calc R 1 1 . .
    H H19B 0.6525 0.6067 0.5701 0.051 Uiso calc R 1 1 . .
    C C20 0.6367(3) 0.4256(2) 0.62167(17) 0.0474(7) Uani d . 1 1 . .
    H H20B 0.7342 0.4300 0.6341 0.057 Uiso calc R 1 1 . .
    H H20A 0.6127 0.3582 0.6187 0.057 Uiso calc R 1 1 . .
    C C21 0.5563(4) 0.4716(2) 0.68945(19) 0.0646(9) Uani d . 1 1 . .
    H H21A 0.4601 0.4712 0.6759 0.097 Uiso calc R 1 1 . .
    H H21C 0.5868 0.5366 0.6966 0.097 Uiso calc R 1 1 . .
    H H21B 0.5706 0.4365 0.7392 0.097 Uiso calc R 1 1 . .
    C C22 0.1962(3) 0.4556(2) 0.3787(2) 0.0625(9) Uani d . 1 1 . .
    H H22A 0.2084 0.4491 0.3208 0.094 Uiso calc R 1 1 . .
    H H22C 0.1634 0.5189 0.3909 0.094 Uiso calc R 1 1 . .
    H H22B 0.1303 0.4091 0.3973 0.094 Uiso calc R 1 1 . .
    C C23 0.9152(4) 0.7649(3) 0.3346(2) 0.0748(11) Uani d . 1 1 . .
    H H23A 0.9080 0.7870 0.2793 0.112 Uiso calc R 1 1 . .
    H H23B 0.9964 0.7262 0.3404 0.112 Uiso calc R 1 1 . .
    H H23C 0.9210 0.8190 0.3707 0.112 Uiso calc R 1 1 . .
    C C24 0.6424(4) -0.0258(2) 0.3919(2) 0.0741(11) Uani d . 1 1 . .
    H H24B 0.6771 -0.0810 0.3635 0.111 Uiso calc R 1 1 . .
    H H24A 0.5527 -0.0399 0.4134 0.111 Uiso calc R 1 1 . .
    H H24C 0.7035 -0.0098 0.4359 0.111 Uiso calc R 1 1 . .
loop_
    _atom_site_aniso_label
    _atom_site_aniso_U_11
    _atom_site_aniso_U_22
    _atom_site_aniso_U_33
    _atom_site_aniso_U_12
    _atom_site_aniso_U_13
    _atom_site_aniso_U_23
    O1 0.0259(9) 0.0517(11) 0.0530(11) -0.0006(10) -0.0017(8) 0.0075(10)
    O2 0.0364(11) 0.0614(14) 0.0715(15) 0.0142(11) -0.0029(10) -0.0154(12)
    O3 0.0587(12) 0.0572(13) 0.0657(16) -0.0016(12) 0.0165(11) -0.0190(12)
    O4 0.0651(13) 0.0430(11) 0.0603(13) 0.0047(11) 0.0012(11) -0.0085(11)
    O5 0.0634(13) 0.0682(14) 0.0670(15) -0.0224(13) -0.0008(12) 0.0161(12)
    N1 0.0382(11) 0.0412(12) 0.0300(11) -0.0002(11) -0.0029(10) -0.0015(10)
    C1 0.0279(12) 0.0447(15) 0.0378(16) 0.0005(13) -0.0033(12) 0.0065(12)
    C2 0.0360(14) 0.0466(16) 0.0518(18) 0.0059(14) 0.0000(13) 0.0005(15)
    C3 0.0427(15) 0.0407(15) 0.0486(17) 0.0047(14) -0.0016(13) -0.0011(13)
    C4 0.0369(14) 0.0371(14) 0.0414(16) -0.0017(13) -0.0041(12) -0.0010(12)
    C5 0.0274(12) 0.0435(14) 0.0360(15) -0.0021(12) -0.0004(11) 0.0008(13)
    C6 0.0276(12) 0.0482(16) 0.0449(16) -0.0010(14) -0.0043(12) -0.0064(14)
    C7 0.0285(12) 0.0430(15) 0.0410(16) 0.0022(12) -0.0093(12) -0.0026(13)
    C8 0.0314(13) 0.0436(15) 0.0459(16) 0.0044(13) -0.0037(12) -0.0054(14)
    C9 0.0359(13) 0.0430(15) 0.0354(14) -0.0062(14) 0.0001(12) -0.0016(12)
    C10 0.0316(12) 0.0445(14) 0.0305(14) -0.0012(13) -0.0052(11) -0.0007(12)
    C11 0.0255(11) 0.0377(14) 0.0318(14) 0.0004(12) -0.0013(10) 0.0015(11)
    C12 0.0352(14) 0.0495(16) 0.0447(16) -0.0038(14) -0.0087(13) -0.0032(14)
    C13 0.0394(15) 0.0495(17) 0.0413(16) -0.0062(14) -0.0032(13) -0.0107(14)
    C14 0.0458(16) 0.0530(17) 0.0389(16) -0.0011(15) 0.0012(13) -0.0081(14)
    C15 0.0501(17) 0.0405(15) 0.0471(17) 0.0035(15) -0.0062(14) -0.0014(13)
    C16 0.0444(15) 0.0428(15) 0.0473(17) -0.0024(14) 0.0063(14) -0.0055(14)
    C17 0.0302(12) 0.0371(13) 0.0339(14) 0.0001(12) -0.0058(11) -0.0021(12)
    C18 0.0472(16) 0.0451(16) 0.0550(19) -0.0078(16) -0.0027(15) -0.0015(15)
    C19 0.0428(15) 0.0443(15) 0.0406(15) -0.0008(15) -0.0051(13) -0.0056(13)
    C20 0.0462(15) 0.0544(17) 0.0416(16) 0.0001(15) -0.0075(14) -0.0002(15)
    C21 0.088(2) 0.068(2) 0.0375(17) 0.000(2) -0.0023(17) -0.0056(16)
    C22 0.0278(13) 0.071(2) 0.089(3) 0.0022(16) -0.0100(16) 0.008(2)
    C23 0.068(2) 0.073(2) 0.084(3) -0.021(2) 0.017(2) 0.006(2)
    C24 0.084(3) 0.0498(19) 0.088(3) 0.009(2) -0.001(2) -0.003(2)
_geom_special_details
;
All e.s.d.'s (except the e.s.d. in the dihedral angle between two l.s. planes)
are estimated using the full covariance matrix. The cell e.s.d.'s are taken
into account individually in the estimation of e.s.d.'s in distances, angles
and torsion angles; correlations between e.s.d.'s in cell parameters are only
used when they are defined by crystal symmetry. An approximate (isotropic)
treatment of cell e.s.d.'s is used for estimating e.s.d.'s involving l.s.
planes.
;
loop_
    _geom_bond_atom_site_label_1
    _geom_bond_atom_site_label_2
    _geom_bond_site_symmetry_2
    _geom_bond_distance
    _geom_bond_publ_flag
    O1 C1 . 1.434(3) ?
    O1 C22 . 1.413(3) ?
    O2 H2 . 0.8200 ?
    O2 C8 . 1.449(3) ?
    O3 H3 . 0.8200 ?
    O3 C14 . 1.429(3) ?
    O4 C16 . 1.449(3) ?
    O4 C24 . 1.410(4) ?
    O5 C18 . 1.418(4) ?
    O5 C23 . 1.406(4) ?
    N1 C17 . 1.466(3) ?
    N1 C19 . 1.464(3) ?
    N1 C20 . 1.466(3) ?
    C1 H1 . 0.9800 ?
    C1 C2 . 1.508(4) ?
    C1 C11 . 1.540(3) ?
    C2 H2B . 0.9700 ?
    C2 H2A . 0.9700 ?
    C2 C3 . 1.518(4) ?
    C3 H3B . 0.9700 ?
    C3 H3A . 0.9700 ?
    C3 C4 . 1.527(4) ?
    C4 C5 . 1.548(4) ?
    C4 C18 . 1.525(4) ?
    C4 C19 . 1.539(4) ?
    C5 H5 . 0.9800 ?
    C5 C6 . 1.554(3) ?
    C5 C11 . 1.561(3) ?
    C6 H6A . 0.9700 ?
    C6 H6B . 0.9700 ?
    C6 C7 . 1.538(4) ?
    C7 H7 . 0.9800 ?
    C7 C8 . 1.537(4) ?
    C7 C17 . 1.558(3) ?
    C8 C9 . 1.536(4) ?
    C8 C15 . 1.548(4) ?
    C9 H9 . 0.9800 ?
    C9 C10 . 1.526(4) ?
    C9 C14 . 1.515(4) ?
    C10 H10 . 0.9800 ?
    C10 C11 . 1.556(3) ?
    C10 C12 . 1.573(4) ?
    C11 C17 . 1.532(3) ?
    C12 H12B . 0.9700 ?
    C12 H12A . 0.9700 ?
    C12 C13 . 1.543(4) ?
    C13 H13 . 0.9800 ?
    C13 C14 . 1.521(4) ?
    C13 C16 . 1.518(4) ?
    C14 H14 . 0.9800 ?
    C15 H15B . 0.9700 ?
    C15 H15A . 0.9700 ?
    C15 C16 . 1.537(4) ?
    C16 H16 . 0.9800 ?
    C17 H17 . 0.9800 ?
    C18 H18B . 0.9700 ?
    C18 H18A . 0.9700 ?
    C19 H19A . 0.9700 ?
    C19 H19B . 0.9700 ?
    C20 H20B . 0.9700 ?
    C20 H20A . 0.9700 ?
    C20 C21 . 1.501(4) ?
    C21 H21A . 0.9600 ?
    C21 H21C . 0.9600 ?
    C21 H21B . 0.9600 ?
    C22 H22A . 0.9600 ?
    C22 H22C . 0.9600 ?
    C22 H22B . 0.9600 ?
    C23 H23A . 0.9600 ?
    C23 H23B . 0.9600 ?
    C23 H23C . 0.9600 ?
    C24 H24B . 0.9600 ?
    C24 H24A . 0.9600 ?
    C24 H24C . 0.9600 ?
loop_
    _geom_angle_atom_site_label_1
    _geom_angle_atom_site_label_2
    _geom_angle_atom_site_label_3
    _geom_angle_site_symmetry_1
    _geom_angle_site_symmetry_3
    _geom_angle
    _geom_angle_publ_flag
    O1 C1 H1 . . 106.9 ?
    O1 C1 C2 . . 109.6(2) ?
    O1 C1 C11 . . 108.77(19) ?
    O1 C22 H22A . . 109.5 ?
    O1 C22 H22C . . 109.5 ?
    O1 C22 H22B . . 109.5 ?
    O2 C8 C7 . . 105.5(2) ?
    O2 C8 C9 . . 108.3(2) ?
    O2 C8 C15 . . 108.9(2) ?
    O3 C14 C9 . . 112.7(2) ?
    O3 C14 C13 . . 117.8(2) ?
    O3 C14 H14 . . 108.2 ?
    O4 C16 C13 . . 106.0(2) ?
    O4 C16 C15 . . 113.4(2) ?
    O4 C16 H16 . . 108.2 ?
    O4 C24 H24B . . 109.5 ?
    O4 C24 H24A . . 109.5 ?
    O4 C24 H24C . . 109.5 ?
    O5 C18 C4 . . 109.1(2) ?
    O5 C18 H18B . . 109.9 ?
    O5 C18 H18A . . 109.9 ?
    O5 C23 H23A . . 109.5 ?
    O5 C23 H23B . . 109.5 ?
    O5 C23 H23C . . 109.5 ?
    N1 C17 C7 . . 114.36(19) ?
    N1 C17 C11 . . 110.7(2) ?
    N1 C17 H17 . . 110.3 ?
    N1 C19 C4 . . 114.1(2) ?
    N1 C19 H19A . . 108.7 ?
    N1 C19 H19B . . 108.7 ?
    N1 C20 H20B . . 109.0 ?
    N1 C20 H20A . . 109.0 ?
    N1 C20 C21 . . 112.9(2) ?
    C1 C2 H2B . . 109.5 ?
    C1 C2 H2A . . 109.5 ?
    C1 C2 C3 . . 110.7(2) ?
    C1 C11 C5 . . 112.7(2) ?
    C1 C11 C10 . . 107.6(2) ?
    C2 C1 H1 . . 106.9 ?
    C2 C1 C11 . . 117.2(2) ?
    C2 C3 H3B . . 109.2 ?
    C2 C3 H3A . . 109.2 ?
    C2 C3 C4 . . 112.0(2) ?
    H2B C2 H2A . . 108.1 ?
    C3 C2 H2B . . 109.5 ?
    C3 C2 H2A . . 109.5 ?
    C3 C4 C5 . . 110.7(2) ?
    C3 C4 C19 . . 111.1(2) ?
    H3B C3 H3A . . 107.9 ?
    C4 C3 H3B . . 109.2 ?
    C4 C3 H3A . . 109.2 ?
    C4 C5 H5 . . 111.4 ?
    C4 C5 C6 . . 108.9(2) ?
    C4 C5 C11 . . 109.0(2) ?
    C4 C18 H18B . . 109.9 ?
    C4 C18 H18A . . 109.9 ?
    C4 C19 H19A . . 108.7 ?
    C4 C19 H19B . . 108.7 ?
    C5 C6 H6A . . 110.7 ?
    C5 C6 H6B . . 110.7 ?
    C6 C5 H5 . . 111.4 ?
    C6 C5 C11 . . 104.53(19) ?
    C6 C7 H7 . . 110.6 ?
    C6 C7 C17 . . 102.1(2) ?
    H6A C6 H6B . . 108.8 ?
    C7 C6 C5 . . 105.31(19) ?
    C7 C6 H6A . . 110.7 ?
    C7 C6 H6B . . 110.7 ?
    C7 C8 C15 . . 111.4(2) ?
    C7 C17 H17 . . 110.3 ?
    C8 O2 H2 . . 109.5 ?
    C8 C7 C6 . . 109.8(2) ?
    C8 C7 H7 . . 110.6 ?
    C8 C7 C17 . . 112.8(2) ?
    C8 C9 H9 . . 110.3 ?
    C8 C15 H15B . . 107.7 ?
    C8 C15 H15A . . 107.7 ?
    C9 C8 C7 . . 107.3(2) ?
    C9 C8 C15 . . 114.9(2) ?
    C9 C10 H10 . . 106.8 ?
    C9 C10 C11 . . 115.5(2) ?
    C9 C10 C12 . . 101.9(2) ?
    C9 C14 C13 . . 101.2(2) ?
    C9 C14 H14 . . 108.2 ?
    C10 C9 C8 . . 110.9(2) ?
    C10 C9 H9 . . 110.3 ?
    C10 C11 C5 . . 111.1(2) ?
    C10 C12 H12B . . 110.4 ?
    C10 C12 H12A . . 110.4 ?
    C11 C1 H1 . . 106.9 ?
    C11 C5 H5 . . 111.4 ?
    C11 C10 H10 . . 106.8 ?
    C11 C10 C12 . . 118.3(2) ?
    C11 C17 C7 . . 100.6(2) ?
    C11 C17 H17 . . 110.3 ?
    C12 C10 H10 . . 106.8 ?
    C12 C13 H13 . . 111.0 ?
    H12B C12 H12A . . 108.6 ?
    C13 C12 C10 . . 106.4(2) ?
    C13 C12 H12B . . 110.4 ?
    C13 C12 H12A . . 110.4 ?
    C13 C14 H14 . . 108.2 ?
    C13 C16 C15 . . 112.6(2) ?
    C13 C16 H16 . . 108.2 ?
    C14 O3 H3 . . 109.5 ?
    C14 C9 C8 . . 111.9(2) ?
    C14 C9 H9 . . 110.3 ?
    C14 C9 C10 . . 102.9(2) ?
    C14 C13 C12 . . 103.1(2) ?
    C14 C13 H13 . . 111.0 ?
    C15 C16 H16 . . 108.2 ?
    H15B C15 H15A . . 107.1 ?
    C16 C13 C12 . . 111.0(2) ?
    C16 C13 H13 . . 111.0 ?
    C16 C13 C14 . . 109.4(2) ?
    C16 C15 C8 . . 118.3(2) ?
    C16 C15 H15B . . 107.7 ?
    C16 C15 H15A . . 107.7 ?
    C17 C7 H7 . . 110.6 ?
    C17 C11 C1 . . 117.6(2) ?
    C17 C11 C5 . . 97.86(19) ?
    C17 C11 C10 . . 109.7(2) ?
    C18 C4 C3 . . 107.9(2) ?
    C18 C4 C5 . . 110.3(2) ?
    C18 C4 C19 . . 108.9(2) ?
    H18B C18 H18A . . 108.3 ?
    C19 N1 C17 . . 117.8(2) ?
    C19 N1 C20 . . 111.8(2) ?
    C19 C4 C5 . . 107.9(2) ?
    H19A C19 H19B . . 107.6 ?
    C20 N1 C17 . . 113.2(2) ?
    C20 C21 H21A . . 109.5 ?
    C20 C21 H21C . . 109.5 ?
    C20 C21 H21B . . 109.5 ?
    H20B C20 H20A . . 107.8 ?
    C21 C20 H20B . . 109.0 ?
    C21 C20 H20A . . 109.0 ?
    H21A C21 H21C . . 109.5 ?
    H21A C21 H21B . . 109.5 ?
    H21C C21 H21B . . 109.5 ?
    C22 O1 C1 . . 114.6(2) ?
    H22A C22 H22C . . 109.5 ?
    H22A C22 H22B . . 109.5 ?
    H22C C22 H22B . . 109.5 ?
    C23 O5 C18 . . 113.3(3) ?
    H23A C23 H23B . . 109.5 ?
    H23A C23 H23C . . 109.5 ?
    H23B C23 H23C . . 109.5 ?
    C24 O4 C16 . . 114.6(2) ?
    H24B C24 H24A . . 109.5 ?
    H24B C24 H24C . . 109.5 ?
    H24A C24 H24C . . 109.5 ?
loop_
    _geom_torsion_atom_site_label_1
    _geom_torsion_atom_site_label_2
    _geom_torsion_atom_site_label_3
    _geom_torsion_atom_site_label_4
    _geom_torsion_site_symmetry_1
    _geom_torsion_site_symmetry_2
    _geom_torsion_site_symmetry_3
    _geom_torsion_site_symmetry_4
    _geom_torsion
    _geom_torsion_publ_flag
    O1 C1 C2 C3 . . . . 170.4(2) ?
    O1 C1 C11 C5 . . . . -170.0(2) ?
    O1 C1 C11 C10 . . . . 67.2(2) ?
    O1 C1 C11 C17 . . . . -57.3(3) ?
    O2 C8 C9 C10 . . . . -162.8(2) ?
    O2 C8 C9 C14 . . . . 82.9(3) ?
    O2 C8 C15 C16 . . . . -108.1(3) ?
    C1 C2 C3 C4 . . . . -53.5(3) ?
    C1 C11 C17 N1 . . . . -52.9(3) ?
    C1 C11 C17 C7 . . . . -174.2(2) ?
    C2 C1 C11 C5 . . . . -45.0(3) ?
    C2 C1 C11 C10 . . . . -167.8(2) ?
    C2 C1 C11 C17 . . . . 67.7(3) ?
    C2 C3 C4 C5 . . . . 62.1(3) ?
    C2 C3 C4 C18 . . . . -177.1(2) ?
    C2 C3 C4 C19 . . . . -57.7(3) ?
    C3 C4 C5 C6 . . . . -171.8(2) ?
    C3 C4 C5 C11 . . . . -58.4(3) ?
    C3 C4 C18 O5 . . . . -59.6(3) ?
    C3 C4 C19 N1 . . . . 80.8(3) ?
    C4 C5 C6 C7 . . . . 103.0(2) ?
    C4 C5 C11 C1 . . . . 49.3(3) ?
    C4 C5 C11 C10 . . . . 170.1(2) ?
    C4 C5 C11 C17 . . . . -75.1(2) ?
    C5 C4 C18 O5 . . . . 61.5(3) ?
    C5 C4 C19 N1 . . . . -40.7(3) ?
    C5 C6 C7 C8 . . . . 100.3(2) ?
    C5 C6 C7 C17 . . . . -19.6(3) ?
    C5 C11 C17 N1 . . . . 67.8(2) ?
    C5 C11 C17 C7 . . . . -53.4(2) ?
    C6 C5 C11 C1 . . . . 165.6(2) ?
    C6 C5 C11 C10 . . . . -73.6(2) ?
    C6 C5 C11 C17 . . . . 41.1(2) ?
    C6 C7 C8 O2 . . . . 68.2(3) ?
    C6 C7 C8 C9 . . . . -47.2(3) ?
    C6 C7 C8 C15 . . . . -173.8(2) ?
    C6 C7 C17 N1 . . . . -72.3(3) ?
    C6 C7 C17 C11 . . . . 46.3(2) ?
    C7 C8 C9 C10 . . . . -49.4(3) ?
    C7 C8 C9 C14 . . . . -163.6(2) ?
    C7 C8 C15 C16 . . . . 135.9(2) ?
    C8 C7 C17 N1 . . . . 169.9(2) ?
    C8 C7 C17 C11 . . . . -71.5(3) ?
    C8 C9 C10 C11 . . . . 47.8(3) ?
    C8 C9 C10 C12 . . . . -81.9(2) ?
    C8 C9 C14 O3 . . . . -58.0(3) ?
    C8 C9 C14 C13 . . . . 68.8(3) ?
    C8 C15 C16 O4 . . . . 99.8(3) ?
    C8 C15 C16 C13 . . . . -20.5(3) ?
    C9 C8 C15 C16 . . . . 13.6(3) ?
    C9 C10 C11 C1 . . . . 174.2(2) ?
    C9 C10 C11 C5 . . . . 50.5(3) ?
    C9 C10 C11 C17 . . . . -56.6(3) ?
    C9 C10 C12 C13 . . . . -12.0(3) ?
    C10 C9 C14 O3 . . . . -177.0(2) ?
    C10 C9 C14 C13 . . . . -50.3(3) ?
    C10 C11 C17 N1 . . . . -176.36(19) ?
    C10 C11 C17 C7 . . . . 62.4(2) ?
    C10 C12 C13 C14 . . . . -18.0(3) ?
    C10 C12 C13 C16 . . . . 99.0(2) ?
    C11 C1 C2 C3 . . . . 45.9(3) ?
    C11 C5 C6 C7 . . . . -13.3(3) ?
    C11 C10 C12 C13 . . . . -139.9(2) ?
    C12 C10 C11 C1 . . . . -64.6(3) ?
    C12 C10 C11 C5 . . . . 171.6(2) ?
    C12 C10 C11 C17 . . . . 64.5(3) ?
    C12 C13 C14 O3 . . . . 164.7(2) ?
    C12 C13 C14 C9 . . . . 41.4(3) ?
    C12 C13 C16 O4 . . . . 175.7(2) ?
    C12 C13 C16 C15 . . . . -59.8(3) ?
    C14 C9 C10 C11 . . . . 167.5(2) ?
    C14 C9 C10 C12 . . . . 37.9(3) ?
    C14 C13 C16 O4 . . . . -71.2(3) ?
    C14 C13 C16 C15 . . . . 53.3(3) ?
    C15 C8 C9 C10 . . . . 75.1(3) ?
    C15 C8 C9 C14 . . . . -39.1(3) ?
    C16 C13 C14 O3 . . . . 46.5(3) ?
    C16 C13 C14 C9 . . . . -76.8(3) ?
    C17 N1 C19 C4 . . . . 37.6(3) ?
    C17 N1 C20 C21 . . . . -144.9(2) ?
    C17 C7 C8 O2 . . . . -178.7(2) ?
    C17 C7 C8 C9 . . . . 66.0(3) ?
    C17 C7 C8 C15 . . . . -60.6(3) ?
    C18 C4 C5 C6 . . . . 68.8(3) ?
    C18 C4 C5 C11 . . . . -177.8(2) ?
    C18 C4 C19 N1 . . . . -160.5(2) ?
    C19 N1 C17 C7 . . . . 58.9(3) ?
    C19 N1 C17 C11 . . . . -53.8(3) ?
    C19 N1 C20 C21 . . . . 79.3(3) ?
    C19 C4 C5 C6 . . . . -50.1(3) ?
    C19 C4 C5 C11 . . . . 63.4(3) ?
    C19 C4 C18 O5 . . . . 179.7(2) ?
    C20 N1 C17 C7 . . . . -74.2(3) ?
    C20 N1 C17 C11 . . . . 173.1(2) ?
    C20 N1 C19 C4 . . . . 171.3(2) ?
    C22 O1 C1 C2 . . . . 86.3(3) ?
    C22 O1 C1 C11 . . . . -144.4(2) ?
    C23 O5 C18 C4 . . . . -171.7(2) ?
    C24 O4 C16 C13 . . . . -159.0(3) ?
    C24 O4 C16 C15 . . . . 77.0(3) ?
loop_
    _geom_hbond_atom_site_label_D
    _geom_hbond_atom_site_label_H
    _geom_hbond_atom_site_label_A
    _geom_hbond_site_symmetry_A
    _geom_hbond_distance_DH
    _geom_hbond_distance_HA
    _geom_hbond_distance_DA
    _geom_hbond_angle_DHA
    O2 H2 O3 . 0.82 2.28 2.926(3) 136.0
    O3 H3 O4 . 0.82 1.95 2.666(3) 145.6
data_global
_journal_date_recd_electronic     2011-09-28
_journal_date_accepted     2011-10-24
_journal_name_full     'Acta Crystallographica, Section E'
_journal_year     2011
_journal_volume     67
_journal_issue     12
_journal_page_first     o3145
_journal_page_last     o3146
_journal_paper_category     QO
_journal_coeditor_code     XU5344
_publ_contact_author_name     'Xiong-Qing Wang'
_publ_contact_author_address
;
Institute of Chemistry and ChemicalEngineering, Mianyang Normal University,
Mianyang 621000, People's Republic of China
;
_publ_contact_author_email     wangxq193@126.com
_publ_contact_author_fax     ?
_publ_contact_author_phone     ?
_publ_section_title
;
Talatisamine, a C~19~-diterpenoid alkaloid from Chinese traditional herbal
`Chuanwu'
;
loop_
    _publ_author_name
    _publ_author_address
    'Lei, Jun'
;
Institute of Chemistry and Chemical Engineering,
Mianyang Normal University,
Mianyang 621000, People's Republic of China
;
    'Luo, Ya-Jun'
;
Institute of Chemistry and Chemical Engineering,
Mianyang Normal University,
Mianyang 621000, People's Republic of China
;
    'Bian, Qing-Quan'
;
Institute of Chemistry and Chemical Engineering,
Mianyang Normal University,
Mianyang 621000, People's Republic of China
;
    'Wang, Xiong-Qing'
;
Institute of Chemistry and Chemical Engineering,
Mianyang Normal University,
Mianyang 621000, People's Republic of China
;
