# Supplementary material for: Talatisamine, a C19-diterpenoid alkaloid from Chinese traditional herbal ‘Chuanwu’
Source: Acta Crystallogr Sect E Struct Rep Online. 2011 Nov 2;67(Pt 12):o3145–6. doi: 10.1107/S1600536811044242 (PMC3238819; doi:10.1107/S1600536811044242)
Supplement: Supplementary file 2 [file e-67-o3145-Isup2.hkl]

# 
# h,k,l, Fc-squared, Fo-squared, sigma(Fo-squared) and status flag 
# 
data_I
_shelx_title ' 110506_s6_gf in P212121' 
_shelx_refln_list_code          4 
_shelx_F_calc_maximum      155.33 
_exptl_crystal_F_000       920.00 
_reflns_d_resolution_high  0.8001 
 
loop_ 
 _symmetry_equiv_pos_as_xyz 
 'x, y, z' 
 '-x+1/2, -y, z+1/2' 
 'x+1/2, -y+1/2, -z' 
 '-x, y+1/2, -z+1/2' 
 
_cell_length_a     9.7124 
_cell_length_b    13.9401 
_cell_length_c    16.3729 
_cell_angle_alpha  90.000 
_cell_angle_beta   90.000 
_cell_angle_gamma  90.000 
 
_shelx_F_squared_multiplier     1.000 
 
loop_ 
 _refln_index_h 
 _refln_index_k 
 _refln_index_l 
 _refln_F_squared_calc 
 _refln_F_squared_meas 
 _refln_F_squared_sigma 
 _refln_observed_status 
   2   0   0     6251.15     6009.10     69.22 o 
   4   0   0     2216.54     2162.94     42.67 o 
   6   0   0      451.08      445.32     12.85 o 
   8   0   0     1583.04     1533.25     28.82 o 
  10   0   0       16.30       23.03      9.35 o 
  12   0   0        7.12       -7.72      8.91 o 
   2   1   0     7793.33     6972.54     55.84 o 
   3   1   0       11.34       11.39      2.44 o 
   4   1   0      141.51      120.90      9.73 o 
   5   1   0       97.27      114.03      5.41 o 
   6   1   0        7.25        8.63      2.14 o 
   7   1   0        4.26        5.75      2.31 o 
   8   1   0       10.85        8.02      3.19 o 
   9   1   0       22.90       22.39      2.91 o 
  10   1   0       19.57       18.45      5.10 o 
  11   1   0       55.82       61.12      9.03 o 
  12   1   0        0.19      -11.08     11.08 o 
   0   2   0     1210.30     1261.42     19.12 o 
   1   2   0      166.57      154.18      3.40 o 
   2   2   0       21.88       17.75      2.21 o 
   3   2   0       29.23       20.51      2.69 o 
   4   2   0     3536.21     3597.18     53.63 o 
   5   2   0      105.11      135.38      7.26 o 
   6   2   0      541.27      519.64     15.41 o 
   7   2   0        5.03        4.67      3.52 o 
   8   2   0      331.77      338.95      9.01 o 
   9   2   0       17.64       19.74      3.94 o 
  10   2   0       45.18       47.33      6.24 o 
  11   2   0       23.00       33.63     10.65 o 
  12   2   0        0.13        8.38      8.52 o 
   1   3   0      907.98      854.84      8.72 o 
   2   3   0     1076.98     1128.28     24.62 o 
   3   3   0      517.32      534.03     12.78 o 
   4   3   0    12496.31    13189.95    146.13 o 
   5   3   0       42.08       29.16      4.86 o 
   6   3   0     1009.80     1009.47     29.75 o 
   7   3   0       53.56       45.87      7.03 o 
   8   3   0      343.69      331.17      9.40 o 
   9   3   0        9.66        5.30      3.67 o 
  10   3   0       74.25       83.69     20.05 o 
  11   3   0        5.21        5.58      6.28 o 
   0   4   0     5175.47     5026.93     92.85 o 
   1   4   0     1368.62     1383.77     13.07 o 
   2   4   0        9.47       15.83      1.72 o 
   3   4   0     2483.98     2494.15     27.12 o 
   4   4   0      980.15      931.87     27.01 o 
   5   4   0     1835.58     1901.08     26.96 o 
   6   4   0       35.18       33.10      2.93 o 
   7   4   0      293.80      296.59      9.65 o 
   8   4   0        1.02        0.44      5.36 o 
   9   4   0        4.57        4.16      3.76 o 
  10   4   0       52.61       59.44      7.61 o 
  11   4   0       36.59       39.77     11.02 o 
   1   5   0      129.67      140.44      4.25 o 
   2   5   0        0.70        0.11      1.99 o 
   3   5   0     1034.21     1047.87     18.48 o 
   4   5   0     1059.36     1115.23     23.27 o 
   5   5   0        0.10       -1.29      1.29 o 
   6   5   0      152.69      151.64      6.30 o 
   7   5   0        4.54       -0.21      2.84 o 
   8   5   0        1.95        2.26      3.91 o 
   9   5   0      236.32      248.87     18.60 o 
  10   5   0      202.73      245.54     14.92 o 
  11   5   0       12.96       19.89      9.49 o 
   0   6   0       19.76       16.40      2.62 o 
   1   6   0      214.25      239.00      6.93 o 
   2   6   0       63.77       60.79      4.29 o 
   3   6   0       65.82       48.58      5.16 o 
   4   6   0     2217.68     2184.56     28.55 o 
   5   6   0        8.31        8.07      2.88 o 
   6   6   0       38.47       39.25      6.12 o 
   7   6   0      124.31       87.58     11.00 o 
   8   6   0      102.00       83.46     11.03 o 
   9   6   0        6.88       -1.06      4.96 o 
  10   6   0        6.12       26.40      7.61 o 
  11   6   0       18.03       32.40      6.88 o 
   1   7   0        4.42        3.56      1.88 o 
   2   7   0       57.53       61.13      3.84 o 
   3   7   0      320.30      323.03     10.75 o 
   4   7   0       64.52       50.14      4.36 o 
   5   7   0        4.28        1.56      4.26 o 
   6   7   0       10.74        3.46      4.34 o 
   7   7   0      221.43      179.15     15.92 o 
   8   7   0       54.99       54.86      9.29 o 
   9   7   0       28.92       31.04      8.25 o 
  10   7   0        7.85        4.94      5.34 o 
  11   7   0       10.66        9.19      5.74 o 
   0   8   0     1037.32      971.75     29.71 o 
   1   8   0       53.50       61.86      5.38 o 
   2   8   0     1233.15     1288.48     24.37 o 
   3   8   0        0.11        0.56      0.98 o 
   4   8   0       61.77       53.58      4.73 o 
   5   8   0      115.19      111.64      6.52 o 
   6   8   0      995.21      979.16     37.56 o 
   7   8   0        2.62        6.09      4.92 o 
   8   8   0      110.83      140.57     15.57 o 
   9   8   0        0.06       -2.90      4.39 o 
  10   8   0       15.27       11.99      6.43 o 
   1   9   0      271.65      263.87     13.10 o 
   2   9   0       50.83       51.77      5.15 o 
   3   9   0      898.81      891.37     35.41 o 
   4   9   0      522.48      513.18     26.39 o 
   5   9   0       47.23       55.37      9.85 o 
   6   9   0        5.03       12.07      6.75 o 
   7   9   0      182.64      156.53     16.59 o 
   8   9   0        0.47        4.95      5.70 o 
   9   9   0       34.98       54.61     10.98 o 
  10   9   0       28.61       47.23     11.17 o 
   0  10   0      357.07      375.94     20.22 o 
   1  10   0       15.29       18.71      3.93 o 
   2  10   0       28.76       31.64      4.78 o 
   3  10   0      371.26      346.14     18.00 o 
   4  10   0      162.33      166.44     15.82 o 
   5  10   0      171.85      164.87     16.38 o 
   6  10   0        2.51       -1.62      5.37 o 
   7  10   0       12.02       15.40      6.89 o 
   8  10   0        0.10        7.80      7.08 o 
   9  10   0       10.25       15.52      7.64 o 
   1  11   0        5.43        1.88      2.64 o 
   2  11   0       54.72       54.99      6.25 o 
   3  11   0       10.82       10.90      2.11 o 
   4  11   0       74.78       68.94     11.17 o 
   5  11   0      704.05      666.74     34.21 o 
   6  11   0       21.94       36.50      9.75 o 
   7  11   0       39.59       41.01     10.66 o 
   8  11   0       12.13       30.04      9.38 o 
   9  11   0        4.49        7.58      7.65 o 
   0  12   0      197.91      204.35     16.97 o 
   1  12   0       87.13       72.25     11.17 o 
   2  12   0        0.81        6.50      5.25 o 
   3  12   0       30.64       18.19      7.24 o 
   4  12   0       31.40       35.31      9.24 o 
   5  12   0      115.13      118.55     15.41 o 
   6  12   0        4.25       14.75      8.20 o 
   7  12   0        2.48       11.05      7.90 o 
   8  12   0        5.79        9.01      6.51 o 
   1  13   0        0.92        0.03      5.07 o 
   2  13   0        0.05       -0.30      5.19 o 
   3  13   0       43.63       42.63      9.47 o 
   4  13   0        6.34        2.93      5.16 o 
   5  13   0        0.04        1.51      5.10 o 
   6  13   0        2.98       -1.24      6.00 o 
   7  13   0        0.60       -1.50      5.96 o 
   8  13   0        0.00        2.05      4.90 o 
   0  14   0       38.57       46.27      9.93 o 
   1  14   0       11.94       26.39      8.10 o 
   2  14   0       17.53       28.61      9.37 o 
   3  14   0       62.80       63.06     12.41 o 
   4  14   0       82.92       76.09     12.77 o 
   5  14   0       17.39       29.76      8.69 o 
   6  14   0       16.07       16.84      8.29 o 
   7  14   0       94.21      160.22     20.57 o 
   1  15   0       23.13       28.23      5.96 o 
   2  15   0       12.00        9.18      7.77 o 
   3  15   0       75.48       87.07     14.60 o 
   4  15   0        0.00        2.65      5.28 o 
   5  15   0        0.63        1.23      5.32 o 
   6  15   0       43.14       62.53     13.87 o 
   0  16   0        0.10        6.04      5.84 o 
   1  16   0        0.19        2.54      5.79 o 
   2  16   0        8.13        9.33      7.51 o 
   3  16   0       19.15       27.78      9.98 o 
   4  16   0        0.00       -0.96      5.38 o 
   1  17   0        3.44       11.76      7.09 o 
   2  17   0        0.90        0.29      5.79 o 
   2   0   1     5472.79     5091.60     49.20 o 
   3   0   1      225.26      223.28      6.08 o 
   4   0   1        8.45        8.30      1.59 o 
   5   0   1       12.97       16.60      2.18 o 
   6   0   1       92.76       86.45      4.87 o 
   7   0   1       15.04        8.14      3.54 o 
   8   0   1       87.22       87.55      4.75 o 
   9   0   1      568.52      575.30     12.75 o 
  10   0   1       27.77       31.93      6.34 o 
  11   0   1        6.10       14.09      6.58 o 
  12   0   1       22.30        4.27     15.99 o 
 -12   1   1       15.24        1.39      5.57 o 
 -11   1   1       44.33       61.52     13.67 o 
 -10   1   1       14.07       19.96      5.79 o 
  -9   1   1      122.55      124.92      8.66 o 
  -8   1   1      270.71      272.02     10.35 o 
  -7   1   1      563.01      566.68     20.10 o 
  -6   1   1      573.71      571.46     12.99 o 
  -5   1   1      618.09      585.76     14.02 o 
  -4   1   1      223.04      228.89      7.72 o 
  -3   1   1      102.03       88.19      4.36 o 
  -2   1   1     5442.28     5238.86     42.77 o 
   2   1   1     5439.38     5254.32     35.47 o 
   3   1   1      101.64       92.85      5.28 o 
   4   1   1      223.81      217.20      6.23 o 
   5   1   1      617.15      607.74     10.95 o 
   6   1   1      573.70      560.44     13.20 o 
   7   1   1      564.11      561.08     12.17 o 
   8   1   1      270.91      255.88      8.52 o 
   9   1   1      122.43      117.24      7.47 o 
  10   1   1       14.09       12.75      9.28 o 
  11   1   1       44.45       47.06      7.82 o 
  12   1   1       15.30       14.27      8.48 o 
 -12   2   1       10.68        4.55      7.97 o 
 -11   2   1       50.68       60.28     13.23 o 
 -10   2   1      105.33       91.97     13.89 o 
  -9   2   1      193.51      201.42     11.47 o 
  -8   2   1      394.93      382.43     14.87 o 
  -7   2   1     1693.98     1673.18     30.18 o 
  -6   2   1       65.76       65.47      5.37 o 
  -5   2   1      675.39      719.10     21.43 o 
  -4   2   1      128.49      162.50      9.15 o 
  -3   2   1     1723.32     1687.80     16.45 o 
  -2   2   1     6933.44     6586.76     44.75 o 
  -1   2   1      323.16      344.87     16.04 o 
   0   2   1     1601.18     1534.42     13.05 o 
   1   2   1      321.56      344.17     16.07 o 
   2   2   1     6928.72     6587.31     74.45 o 
   3   2   1     1720.67     1728.24     38.02 o 
   4   2   1      128.20      145.37     10.64 o 
   5   2   1      675.94      778.65     27.53 o 
   6   2   1       65.92       71.23      3.44 o 
   7   2   1     1693.72     1649.25     19.08 o 
   8   2   1      394.83      355.93      8.90 o 
   9   2   1      193.63      190.19      9.70 o 
  10   2   1      105.23      115.13      8.04 o 
  11   2   1       50.59       57.22     12.09 o 
  12   2   1       10.66       18.19      8.04 o 
 -11   3   1       54.16       61.88     13.58 o 
 -10   3   1        7.89        9.97      3.70 o 
  -9   3   1       54.24       53.14      6.56 o 
  -8   3   1       19.09       13.88      2.71 o 
  -7   3   1      220.03      211.79      8.58 o 
  -6   3   1      167.05      168.92      9.68 o 
  -5   3   1      728.68      759.16     14.05 o 
  -4   3   1      531.62      527.02     10.05 o 
  -3   3   1     1193.15     1207.05     12.81 o 
  -2   3   1      614.39      592.42     17.07 o 
  -1   3   1      847.56      837.61      7.87 o 
   0   3   1     1635.32     1602.01     13.05 o 
   1   3   1      848.53      822.96      9.99 o 
   2   3   1      615.78      621.77      8.25 o 
   3   3   1     1194.66     1210.51     11.30 o 
   4   3   1      532.13      503.48     18.40 o 
   5   3   1      728.20      776.17     24.53 o 
   6   3   1      167.68      180.84     12.52 o 
   7   3   1      219.88      208.11     11.38 o 
   8   3   1       19.16       25.24      4.84 o 
   9   3   1       54.30       59.25      6.93 o 
  10   3   1        7.86        6.81      3.48 o 
  11   3   1       54.28       76.62     13.95 o 
 -11   4   1       29.91       50.50     13.32 o 
 -10   4   1       23.42       29.41      5.38 o 
  -9   4   1        4.16        3.46      3.70 o 
  -8   4   1       90.52       81.03      5.68 o 
  -7   4   1      315.15      311.74     10.02 o 
  -6   4   1      138.03      126.22      8.85 o 
  -5   4   1      388.50      379.08     20.09 o 
  -4   4   1     1495.24     1473.38     31.43 o 
  -3   4   1     4395.33     4824.48     68.78 o 
  -2   4   1     1543.86     1454.00     15.02 o 
  -1   4   1     1303.91     1284.85     14.32 o 
   0   4   1     1061.37     1035.97     14.16 o 
   1   4   1     1302.19     1291.71     14.62 o 
   2   4   1     1542.07     1433.28     11.84 o 
   3   4   1     4396.61     4669.25     40.75 o 
   4   4   1     1497.49     1476.10     17.57 o 
   5   4   1      388.43      354.82     17.44 o 
   6   4   1      137.90      132.05     11.48 o 
   7   4   1      315.44      287.17     29.19 o 
   8   4   1       90.35       85.64     10.24 o 
   9   4   1        4.13       -0.47      3.49 o 
  10   4   1       23.43       28.77      6.04 o 
  11   4   1       30.03       47.29     12.52 o 
 -11   5   1       27.65       42.68     12.28 o 
 -10   5   1        1.86        2.11      3.27 o 
  -9   5   1       34.60       23.75      6.45 o 
  -8   5   1       68.81       56.60      8.79 o 
  -7   5   1       39.78       34.47      3.79 o 
  -6   5   1      215.39      208.26     17.83 o 
  -5   5   1      783.32      788.77     27.61 o 
  -4   5   1     1184.04     1310.93     34.35 o 
  -3   5   1     3108.11     3279.80     39.10 o 
  -2   5   1      558.55      586.36     12.99 o 
  -1   5   1     1211.77     1227.04     15.30 o 
   0   5   1     2638.48     2498.28     20.72 o 
   1   5   1     1211.61     1224.75     13.44 o 
   2   5   1      558.98      585.83      8.25 o 
   3   5   1     3111.06     3325.48     33.98 o 
   4   5   1     1185.37     1301.41     17.84 o 
   5   5   1      783.34      761.83     12.42 o 
   6   5   1      215.38      196.37     12.28 o 
   7   5   1       39.97       36.45      2.91 o 
   8   5   1       68.84       52.23      8.83 o 
   9   5   1       34.54       41.78      8.03 o 
  10   5   1        1.85        8.82      6.35 o 
  11   5   1       27.54       27.78      6.39 o 
 -11   6   1       29.42       31.71     10.31 o 
 -10   6   1       15.35        7.58      5.26 o 
  -9   6   1        6.35        8.87      5.44 o 
  -8   6   1       98.80       83.78     11.35 o 
  -7   6   1      305.05      337.16     20.54 o 
  -6   6   1       46.03       51.09      4.27 o 
  -5   6   1       46.49       48.54      4.17 o 
  -4   6   1      290.74      287.79      9.74 o 
  -3   6   1      764.44      817.49     24.79 o 
  -2   6   1      190.39      190.38      4.51 o 
  -1   6   1     1147.88     1095.54     15.61 o 
   0   6   1       40.18       34.56      3.28 o 
   1   6   1     1148.86     1106.21     15.61 o 
   2   6   1      189.84      180.44      7.26 o 
   3   6   1      764.93      797.04     15.42 o 
   4   6   1      290.53      290.45      8.57 o 
   5   6   1       46.55       51.18      3.42 o 
   6   6   1       46.05       46.74      2.86 o 
   7   6   1      304.83      280.69     19.18 o 
   8   6   1       98.92       80.34     11.10 o 
   9   6   1        6.38       10.10      4.30 o 
  10   6   1       15.33       19.17      6.27 o 
  11   6   1       29.37       44.10      9.53 o 
 -11   7   1        4.73        1.35      3.71 o 
 -10   7   1       13.98       12.98      5.38 o 
  -9   7   1        5.31        2.40      4.65 o 
  -8   7   1      248.27      231.21     18.74 o 
  -7   7   1        5.59        7.43      3.57 o 
  -6   7   1      184.14      158.00     14.23 o 
  -5   7   1       36.75       44.12      4.28 o 
  -4   7   1      332.25      318.12     11.57 o 
  -3   7   1      528.23      568.05     14.77 o 
  -2   7   1      620.35      624.24     21.32 o 
  -1   7   1       28.39       31.02      3.88 o 
   0   7   1      226.57      253.59      9.80 o 
   1   7   1       28.27       24.12      4.70 o 
   2   7   1      620.22      640.17     22.05 o 
   3   7   1      527.95      534.42     24.92 o 
   4   7   1      332.07      339.98     16.97 o 
   5   7   1       36.95       42.26      3.52 o 
   6   7   1      184.23      168.26     14.98 o 
   7   7   1        5.63        9.42      4.74 o 
   8   7   1      248.16      210.75     18.01 o 
   9   7   1        5.28        3.79      4.88 o 
  10   7   1       13.96       21.46      7.48 o 
  11   7   1        4.74       17.36     12.17 o 
 -10   8   1       17.91       24.93      8.16 o 
  -9   8   1       15.64       24.83      6.97 o 
  -8   8   1       32.05       29.76      8.39 o 
  -7   8   1       51.36       54.79     10.07 o 
  -6   8   1      366.05      393.06     23.38 o 
  -5   8   1       69.94       69.70     10.31 o 
  -4   8   1      146.60      140.95     12.93 o 
  -3   8   1       38.10       35.68      4.58 o 
  -2   8   1      293.51      272.45     10.73 o 
  -1   8   1       52.81       55.49      8.26 o 
   0   8   1      244.10      261.95     10.70 o 
   1   8   1       52.78       55.90      5.30 o 
   2   8   1      293.62      291.58     17.01 o 
   3   8   1       37.87       34.35      2.27 o 
   4   8   1      146.83      146.73     13.10 o 
   5   8   1       69.65       57.43      5.34 o 
   6   8   1      366.70      396.79     23.77 o 
   7   8   1       51.20       32.75      7.55 o 
   8   8   1       32.08       22.66      6.98 o 
   9   8   1       15.63        9.19      5.90 o 
  10   8   1       17.83       19.18      7.51 o 
 -10   9   1       11.35        4.33      4.58 o 
  -9   9   1        0.27       -4.79      4.79 o 
  -8   9   1       13.16        8.76      5.43 o 
  -7   9   1       21.97       30.23      8.71 o 
  -6   9   1      390.89      415.12     25.47 o 
  -5   9   1       41.09       43.96      8.84 o 
  -4   9   1       77.33       65.08     10.24 o 
  -3   9   1      142.68      128.84      5.37 o 
  -2   9   1       14.23        7.33      2.71 o 
  -1   9   1       53.12       59.15      7.30 o 
   0   9   1      206.16      206.61     10.18 o 
   1   9   1       53.24       57.19      5.72 o 
   2   9   1       14.23       14.06      5.97 o 
   3   9   1      142.30      128.47      5.62 o 
   4   9   1       77.60       79.43     10.33 o 
   5   9   1       41.06       42.39      8.75 o 
   6   9   1      390.68      368.01     24.04 o 
   7   9   1       22.08       27.73      8.14 o 
   8   9   1       13.24        7.32      4.28 o 
   9   9   1        0.26       -0.49      5.30 o 
  10   9   1       11.35       27.03      8.67 o 
  -9  10   1        3.04       10.55      6.95 o 
  -8  10   1       41.88       46.25     10.58 o 
  -7  10   1       41.08       72.15     12.52 o 
  -6  10   1      152.30      165.61     17.12 o 
  -5  10   1       39.29       33.35      8.84 o 
  -4  10   1      619.42      622.80     30.19 o 
  -3  10   1       26.80       23.46      4.54 o 
  -2  10   1        1.86       -0.43      3.03 o 
  -1  10   1      360.13      366.57     24.62 o 
   0  10   1      105.08       99.35      7.59 o 
   1  10   1      359.66      371.10     14.46 o 
   2  10   1        1.85        6.11      5.19 o 
   3  10   1       26.74       20.93      7.81 o 
   4  10   1      619.79      564.67     28.76 o 
   5  10   1       39.32       44.63      9.46 o 
   6  10   1      152.11      157.38     16.39 o 
   7  10   1       41.11       56.88     11.22 o 
   8  10   1       41.81       55.71     11.40 o 
   9  10   1        3.08       -7.09      8.08 o 
  -9  11   1       15.61        6.21      6.22 o 
  -8  11   1        4.73       -0.72      5.49 o 
  -7  11   1       17.38       18.59      7.12 o 
  -6  11   1       41.66       51.41     10.95 o 
  -5  11   1       32.53       29.94      7.88 o 
  -4  11   1      219.25      214.19     18.94 o 
  -3  11   1       62.84       64.11      5.89 o 
  -2  11   1      149.51      142.96      9.63 o 
  -1  11   1      190.59      179.60     10.61 o 
   0  11   1        0.02        0.38      2.79 o 
   1  11   1      190.28      162.80     10.25 o 
   2  11   1      149.35      162.06     15.83 o 
   3  11   1       62.85       64.48     10.39 o 
   4  11   1      219.16      225.44     19.02 o 
   5  11   1       32.63       44.42      9.52 o 
   6  11   1       41.66       32.48      8.08 o 
   7  11   1       17.29       31.61      9.63 o 
   8  11   1        4.75       -6.89      6.89 o 
   9  11   1       15.58       -1.54      6.78 o 
  -8  12   1       48.31       47.70     11.20 o 
  -7  12   1        5.26       29.47      9.52 o 
  -6  12   1       19.41       28.61      9.04 o 
  -5  12   1       68.03       72.32     12.26 o 
  -4  12   1      160.21      167.46     17.04 o 
  -3  12   1      245.41      209.53     18.85 o 
  -2  12   1      103.36       92.52      8.34 o 
  -1  12   1       86.25       88.29      8.14 o 
   0  12   1       88.24       72.34     12.98 o 
   1  12   1       86.50       90.74      8.38 o 
   2  12   1      103.41      104.31     12.73 o 
   3  12   1      245.51      288.03     21.75 o 
   4  12   1      160.30      161.64     17.26 o 
   5  12   1       68.11       71.61     12.52 o 
   6  12   1       19.52        8.61      5.46 o 
   7  12   1        5.30        4.34      5.59 o 
   8  12   1       48.29       64.23     13.01 o 
  -8  13   1       89.94      111.56     17.15 o 
  -7  13   1        1.20       10.93      6.42 o 
  -6  13   1        1.68        6.02      5.74 o 
  -5  13   1       32.58       26.19      8.37 o 
  -4  13   1       36.54       29.31      8.12 o 
  -3  13   1       41.21       52.96     10.54 o 
  -2  13   1       31.89       21.18      4.82 o 
  -1  13   1       20.15       22.50      4.68 o 
   0  13   1      515.89      509.64     19.78 o 
   1  13   1       20.30       13.16      4.08 o 
   2  13   1       31.84       20.78      6.60 o 
   3  13   1       41.29       44.02      9.80 o 
   4  13   1       36.49       36.46     10.55 o 
   5  13   1       32.73       38.48     10.02 o 
   6  13   1        1.70       11.43      8.70 o 
   7  13   1        1.20        9.08      7.90 o 
   8  13   1       89.91       99.42     16.44 o 
  -7  14   1       17.62       26.67      8.85 o 
  -6  14   1        3.18        6.30      8.01 o 
  -5  14   1       50.05       41.65     10.07 o 
  -4  14   1       13.95       14.73      7.64 o 
  -3  14   1       92.68       86.23     13.42 o 
  -2  14   1       44.61       48.02      7.03 o 
  -1  14   1       68.89       60.79      7.83 o 
   0  14   1       68.59       54.46      7.48 o 
   1  14   1       68.80       71.19     11.91 o 
   2  14   1       44.66       47.02     10.44 o 
   3  14   1       92.55       85.40     13.91 o 
   4  14   1       13.96        5.90      4.53 o 
   5  14   1       50.06       43.32     10.71 o 
   6  14   1        3.16        9.41      8.17 o 
   7  14   1       17.63       24.68     10.95 o 
  -6  15   1       24.08       27.43     10.57 o 
  -5  15   1       19.88       21.77      8.32 o 
  -4  15   1       14.66       21.23      8.61 o 
  -3  15   1       19.13       19.75      7.89 o 
  -2  15   1       16.50       33.76      9.43 o 
  -1  15   1      123.53      137.53     11.54 o 
   0  15   1       90.09      106.32     10.11 o 
   1  15   1      123.69      141.24     16.67 o 
   2  15   1       16.45       29.12      8.80 o 
   3  15   1       19.12       36.80      9.98 o 
   4  15   1       14.60       11.44      6.44 o 
   5  15   1       19.88       14.08      6.85 o 
   6  15   1       24.08       30.58      9.31 o 
  -4  16   1        4.55       -3.44      6.07 o 
  -3  16   1       24.18       29.04      9.25 o 
  -2  16   1       24.58       19.03      8.14 o 
  -1  16   1       12.20       19.47      5.34 o 
   0  16   1       18.82       23.95     11.26 o 
   1  16   1       12.21       19.20      7.14 o 
   2  16   1       24.58       29.28     10.49 o 
   3  16   1       24.25       47.57     11.62 o 
   4  16   1        4.56        5.32      6.00 o 
  -2  17   1        2.74        1.29      6.00 o 
  -1  17   1        0.33       -3.67      3.85 o 
   0  17   1        8.13        3.20      5.25 o 
   1  17   1        0.33       -4.42      5.79 o 
   2  17   1        2.74        6.46      6.68 o 
   1   0   2    21534.56    19242.62    126.10 o 
   2   0   2     2164.14     1954.77     12.24 o 
   3   0   2       34.50       34.05      1.84 o 
   4   0   2     1117.65     1152.21     16.92 o 
   5   0   2      228.70      264.47      8.60 o 
   6   0   2       61.39       59.87      4.64 o 
   7   0   2        5.91        7.79      2.16 o 
   8   0   2      131.21      133.96      9.58 o 
   9   0   2       65.67       71.23     13.14 o 
  10   0   2      119.22      111.94     10.80 o 
  11   0   2        1.54        5.90      4.86 o 
  12   0   2       16.70       -1.33      7.61 o 
 -12   1   2       17.23       22.49      8.48 o 
 -11   1   2       52.21       38.29     10.35 o 
 -10   1   2       34.37       43.45      6.20 o 
  -9   1   2      143.18      143.22      8.39 o 
  -8   1   2     1714.47     1643.15     29.27 o 
  -7   1   2      282.10      277.90      9.62 o 
  -6   1   2      118.94      119.02     12.24 o 
  -5   1   2      916.48      941.52     24.46 o 
  -4   1   2     1294.04     1203.26     18.84 o 
  -3   1   2      247.21      242.25      8.74 o 
  -2   1   2     2625.84     2456.03     23.34 o 
  -1   1   2     6685.19     6283.44     46.13 o 
   0   1   2     8064.73     7617.16     63.27 o 
   1   1   2     6687.50     6330.65     29.83 o 
   2   1   2     2625.84     2478.34     17.74 o 
   3   1   2      246.32      244.89      3.88 o 
   4   1   2     1293.97     1184.33     13.76 o 
   5   1   2      917.82      927.97     14.05 o 
   6   1   2      118.68      113.84      4.96 o 
   7   1   2      282.60      274.53     10.19 o 
   8   1   2     1714.53     1657.73     23.80 o 
   9   1   2      143.06      131.31      8.11 o 
  10   1   2       34.32       43.49      6.09 o 
  11   1   2       52.30       49.53      8.93 o 
  12   1   2       17.27        8.21      4.86 o 
 -12   2   2        1.82        0.55      5.94 o 
 -11   2   2        3.61        8.19      6.68 o 
 -10   2   2       17.70       22.35      8.92 o 
  -9   2   2      224.38      234.77      9.52 o 
  -8   2   2      136.02      138.62      6.95 o 
  -7   2   2      429.11      429.71     12.66 o 
  -6   2   2       60.40       67.94      4.77 o 
  -5   2   2      921.99      933.79     16.54 o 
  -4   2   2      238.26      290.71      8.05 o 
  -3   2   2      124.34      112.59      3.95 o 
  -2   2   2     1550.27     1543.02     20.65 o 
  -1   2   2     8323.06     7863.46     40.70 o 
   0   2   2    12876.59    11929.12    125.67 o 
   1   2   2     8319.01     7866.16     46.69 o 
   2   2   2     1549.40     1553.26     13.72 o 
   3   2   2      124.63      114.45      4.60 o 
   4   2   2      238.04      307.59     15.76 o 
   5   2   2      922.41      874.28     28.90 o 
   6   2   2       60.56       66.37      5.57 o 
   7   2   2      429.41      418.96     15.94 o 
   8   2   2      136.00      134.97      5.22 o 
   9   2   2      223.62      244.93     11.16 o 
  10   2   2       17.76       18.33      3.74 o 
  11   2   2        3.58        7.39      6.76 o 
  12   2   2        1.83       -2.72      7.68 o 
 -11   3   2       16.71       23.38      8.65 o 
 -10   3   2      123.10      143.58     18.09 o 
  -9   3   2      150.42      154.24      7.75 o 
  -8   3   2      308.38      290.12     11.16 o 
  -7   3   2       31.08       37.69      4.03 o 
  -6   3   2      549.18      538.44     13.90 o 
  -5   3   2     2289.95     2348.48     28.24 o 
  -4   3   2     1245.11     1354.78     40.74 o 
  -3   3   2      622.81      633.86      9.62 o 
  -2   3   2      237.85      250.39      3.51 o 
  -1   3   2     1307.17     1195.53     11.86 o 
   0   3   2     2027.71     2012.21     39.76 o 
   1   3   2     1310.20     1229.24     12.05 o 
   2   3   2      238.41      260.06      5.87 o 
   3   3   2      625.08      659.46     12.87 o 
   4   3   2     1245.86     1361.20     17.83 o 
   5   3   2     2289.82     2412.69     53.00 o 
   6   3   2      548.80      560.48     25.80 o 
   7   3   2       31.10       37.27      4.44 o 
   8   3   2      308.28      306.48     11.89 o 
   9   3   2      150.35      163.34     11.83 o 
  10   3   2      122.91      124.09     10.11 o 
  11   3   2       16.61       13.61      7.13 o 
 -11   4   2       42.86       52.22     12.54 o 
 -10   4   2        5.81       11.28      4.96 o 
  -9   4   2       18.97       19.05      5.77 o 
  -8   4   2       16.00       19.18      3.26 o 
  -7   4   2      131.55      129.02      6.61 o 
  -6   4   2      131.07      135.23      6.75 o 
  -5   4   2      661.55      652.30     12.59 o 
  -4   4   2     4871.17     5290.00     46.17 o 
  -3   4   2      863.72      922.48     13.27 o 
  -2   4   2      269.06      254.39      4.87 o 
  -1   4   2      665.46      710.84     13.13 o 
   0   4   2     2574.25     2429.34     25.98 o 
   1   4   2      666.08      695.82     13.84 o 
   2   4   2      270.00      256.04      6.55 o 
   3   4   2      865.05      945.79     10.55 o 
   4   4   2     4872.07     5054.88     53.45 o 
   5   4   2      661.25      672.99     16.71 o 
   6   4   2      131.24      132.48     11.56 o 
   7   4   2      131.62      151.92     13.21 o 
   8   4   2       16.07       19.13      6.03 o 
   9   4   2       19.04       21.52      4.83 o 
  10   4   2        5.84        5.24      4.11 o 
  11   4   2       42.96       50.33     11.57 o 
 -11   5   2       51.18       48.64     12.35 o 
 -10   5   2       13.33       24.53      7.14 o 
  -9   5   2       82.27       86.82     11.23 o 
  -8   5   2       79.65       81.51     10.35 o 
  -7   5   2       41.75       43.82      3.57 o 
  -6   5   2       39.62       38.82      3.00 o 
  -5   5   2      507.23      483.02     16.40 o 
  -4   5   2     1323.22     1424.92     36.24 o 
  -3   5   2      875.10      930.98     27.53 o 
  -2   5   2     1498.28     1452.57     13.27 o 
  -1   5   2      659.25      644.23     13.61 o 
   0   5   2      928.64      974.91     14.07 o 
   1   5   2      658.68      633.59     14.23 o 
   2   5   2     1498.30     1476.56     19.09 o 
   3   5   2      875.58      902.65     13.18 o 
   4   5   2     1322.70     1362.20     36.12 o 
   5   5   2      505.87      543.68     23.25 o 
   6   5   2       39.55       37.55      4.37 o 
   7   5   2       41.69       43.85      8.09 o 
   8   5   2       79.65       81.88     10.79 o 
   9   5   2       82.43       97.72     13.57 o 
  10   5   2       13.37       27.28      6.20 o 
  11   5   2       51.20       55.88      8.03 o 
 -11   6   2       11.64        8.64      6.76 o 
 -10   6   2       19.77       12.76      5.57 o 
  -9   6   2        6.66       -1.79      4.24 o 
  -8   6   2      133.60      170.95     15.39 o 
  -7   6   2      526.60      504.82     25.11 o 
  -6   6   2       86.06       81.24     10.04 o 
  -5   6   2      216.66      234.28     15.99 o 
  -4   6   2      193.31      195.54     10.37 o 
  -3   6   2      504.29      494.17     12.05 o 
  -2   6   2     1203.50     1295.50     13.45 o 
  -1   6   2      712.63      766.38     15.87 o 
   0   6   2      256.85      266.46     14.93 o 
   1   6   2      713.85      706.36     22.85 o 
   2   6   2     1204.35     1296.38     18.79 o 
   3   6   2      504.71      502.83      9.71 o 
   4   6   2      193.12      176.29     13.33 o 
   5   6   2      216.74      250.07     16.64 o 
   6   6   2       86.11       88.71     10.90 o 
   7   6   2      526.84      515.38     26.12 o 
   8   6   2      133.54      147.27     14.85 o 
   9   6   2        6.67        6.66      4.03 o 
  10   6   2       19.72       29.76      6.02 o 
  11   6   2       11.62       12.98      4.41 o 
 -10   7   2        5.04        2.12      4.11 o 
  -9   7   2        3.17        4.57      4.77 o 
  -8   7   2       33.52       45.42      8.94 o 
  -7   7   2       26.33       22.23      7.05 o 
  -6   7   2       23.93       29.41      7.12 o 
  -5   7   2        9.38        8.28      4.51 o 
  -4   7   2       94.74       87.36      9.59 o 
  -3   7   2      421.47      404.92     13.33 o 
  -2   7   2       85.78       88.91      4.02 o 
  -1   7   2       17.97       19.41      3.42 o 
   0   7   2      118.34       97.19      6.13 o 
   1   7   2       17.96       13.17      3.97 o 
   2   7   2       85.87       92.17      9.16 o 
   3   7   2      421.27      418.03      9.48 o 
   4   7   2       94.89      101.36     10.70 o 
   5   7   2        9.43       -3.33      5.57 o 
   6   7   2       23.96       32.79      7.54 o 
   7   7   2       26.37       33.84      8.49 o 
   8   7   2       33.56       48.32      9.25 o 
   9   7   2        3.18       10.92      5.96 o 
  10   7   2        5.07        5.24      8.44 o 
  11   7   2        9.33       18.45      5.31 o 
 -10   8   2        2.44        2.66      6.31 o 
  -9   8   2        1.52        3.82      5.37 o 
  -8   8   2      144.09      156.37     16.34 o 
  -7   8   2       63.98       65.35     10.56 o 
  -6   8   2      100.57      119.27     12.93 o 
  -5   8   2        7.97        5.30      4.54 o 
  -4   8   2      152.41      157.28     14.10 o 
  -3   8   2       46.02       48.24      2.75 o 
  -2   8   2        9.61        6.68      2.04 o 
  -1   8   2      166.62      148.64      8.11 o 
   0   8   2       22.23       34.82      4.47 o 
   1   8   2      166.54      171.72     12.71 o 
   2   8   2        9.61        9.99      4.55 o 
   3   8   2       46.10       46.55      3.48 o 
   4   8   2      152.74      142.00     13.20 o 
   5   8   2        7.96        6.28      4.70 o 
   6   8   2      100.65      100.77     12.32 o 
   7   8   2       63.91       80.80     11.54 o 
   8   8   2      144.04      161.41     16.98 o 
   9   8   2        1.49        1.61      5.06 o 
  10   8   2        2.46        2.17      5.01 o 
 -10   9   2       19.19        8.97      6.42 o 
  -9   9   2       14.25        1.73      4.28 o 
  -8   9   2       66.40       51.73     10.49 o 
  -7   9   2        3.92        7.51      5.94 o 
  -6   9   2      153.29      182.85     16.87 o 
  -5   9   2      420.30      397.85     24.01 o 
  -4   9   2       38.41       36.14      7.56 o 
  -3   9   2      439.08      415.58      8.86 o 
  -2   9   2      114.81      119.51      5.48 o 
  -1   9   2      372.27      385.08     13.72 o 
   0   9   2      227.32      260.81     12.96 o 
   1   9   2      372.70      396.73     20.33 o 
   2   9   2      114.75      126.93     12.38 o 
   3   9   2      439.32      402.39     24.00 o 
   4   9   2       38.53       33.71      7.56 o 
   5   9   2      420.83      402.51     24.17 o 
   6   9   2      153.19      164.49     16.40 o 
   7   9   2        3.98       -2.68      4.98 o 
   8   9   2       66.43       45.76     10.43 o 
   9   9   2       14.35       14.84      7.83 o 
  10   9   2       19.20       26.07      8.66 o 
  -9  10   2        9.62        8.80      6.74 o 
  -8  10   2       95.56      108.21     14.52 o 
  -7  10   2      114.55      114.04     14.67 o 
  -6  10   2       46.50       43.67      9.29 o 
  -5  10   2      241.71      242.84     19.81 o 
  -4  10   2      213.09      208.95     17.80 o 
  -3  10   2     1319.29     1268.33     17.67 o 
  -2  10   2        4.94        4.44      2.14 o 
  -1  10   2       11.82       13.93      3.49 o 
   0  10   2        0.18       -1.06      2.89 o 
   1  10   2       11.83        9.29      5.72 o 
   2  10   2        4.95       -1.72      4.53 o 
   3  10   2     1318.71     1315.39     43.50 o 
   4  10   2      213.67      215.97     17.97 o 
   5  10   2      241.91      250.69     20.04 o 
   6  10   2       46.36       37.75      8.93 o 
   7  10   2      114.37      101.97     13.98 o 
   8  10   2       95.44      112.57     15.98 o 
   9  10   2        9.68        8.65      6.81 o 
  -9  11   2        4.23       -0.15      6.16 o 
  -8  11   2        0.67        2.40      6.74 o 
  -7  11   2        5.89       13.12      6.32 o 
  -6  11   2       39.85       43.75      9.75 o 
  -5  11   2       21.73       23.17      7.01 o 
  -4  11   2      152.96      132.01     14.85 o 
  -3  11   2      150.85      151.46      6.19 o 
  -2  11   2      188.62      188.05      7.78 o 
  -1  11   2       43.43       51.00      6.21 o 
   0  11   2        1.95       10.39      4.25 o 
   1  11   2       43.48       48.28      8.14 o 
   2  11   2      188.45      194.20     16.79 o 
   3  11   2      150.51      167.61     15.81 o 
   4  11   2      152.99      156.09     16.45 o 
   5  11   2       21.64       15.05      6.44 o 
   6  11   2       39.79       46.77     10.15 o 
   7  11   2        5.87        8.90      5.38 o 
   8  11   2        0.69       19.16      8.22 o 
   9  11   2        4.20       14.88      8.12 o 
  -8  12   2       20.92       16.63      7.91 o 
  -7  12   2       10.14       21.27      8.47 o 
  -6  12   2       31.94       15.75      6.01 o 
  -5  12   2       33.10       20.60      8.03 o 
  -4  12   2       21.60       28.69      8.19 o 
  -3  12   2       47.66       53.60     10.30 o 
  -2  12   2      359.35      361.16     11.19 o 
  -1  12   2       93.53       93.68      8.33 o 
   0  12   2        0.66       -0.24      3.19 o 
   1  12   2       93.56       99.99     12.21 o 
   2  12   2      359.66      374.73     24.11 o 
   3  12   2       47.48       31.58      8.22 o 
   4  12   2       21.71       18.35      6.03 o 
   5  12   2       33.16       27.15      8.69 o 
   6  12   2       32.04       43.80     10.24 o 
   7  12   2       10.15       15.79      7.67 o 
   8  12   2       20.86       30.80      9.89 o 
  -7  13   2       44.12       31.04      9.70 o 
  -6  13   2        8.14       20.81      9.30 o 
  -5  13   2       24.91       21.63      8.89 o 
  -4  13   2        3.14       -0.46      5.63 o 
  -3  13   2       24.76       25.33      8.15 o 
  -2  13   2       85.73       92.40      8.80 o 
  -1  13   2      509.13      483.61     21.62 o 
   0  13   2        9.26       14.07      4.90 o 
   1  13   2      509.39      475.48     27.58 o 
   2  13   2       85.62       79.61     11.88 o 
   3  13   2       24.83       25.10      8.18 o 
   4  13   2        3.18        1.61      5.69 o 
   5  13   2       24.94       24.74      8.58 o 
   6  13   2        8.15        6.75      6.56 o 
   7  13   2       44.17       67.02     13.00 o 
  -7  14   2       39.42       56.37     12.30 o 
  -6  14   2       22.96       33.65     10.74 o 
  -5  14   2       62.21       89.15     14.61 o 
  -4  14   2       72.27       77.50     13.50 o 
  -3  14   2       99.80       90.77     13.98 o 
  -2  14   2       26.38       24.26      4.80 o 
  -1  14   2       21.86       21.00      4.85 o 
   0  14   2        0.09       -0.71      4.69 o 
   1  14   2       21.90       13.72      6.15 o 
   2  14   2       26.32       10.30      5.95 o 
   3  14   2       99.54      151.70     17.62 o 
   4  14   2       72.24       78.45     13.11 o 
   5  14   2       62.16       76.78     13.71 o 
   6  14   2       22.96       34.47     10.54 o 
   7  14   2       39.45       74.71     14.94 o 
  -6  15   2       10.47        7.60      6.09 o 
  -5  15   2       24.44       37.97     11.90 o 
  -4  15   2        2.94        5.45      6.07 o 
  -3  15   2       23.44       22.76      8.82 o 
  -2  15   2       38.74       36.17      6.40 o 
  -1  15   2      126.12      119.89     10.83 o 
   0  15   2       15.28        8.11      5.94 o 
   1  15   2      126.27      113.11     15.00 o 
   2  15   2       38.63       44.51     11.10 o 
   3  15   2       23.51       27.65      9.50 o 
   4  15   2        2.94       14.74      8.72 o 
   5  15   2       24.45       47.67     12.32 o 
   6  15   2       10.43       19.32      9.67 o 
  -4  16   2       20.34       35.92     11.14 o 
  -3  16   2       32.37       49.44     12.28 o 
  -2  16   2       15.58        9.23      5.94 o 
  -1  16   2        9.50        9.79      4.15 o 
   0  16   2       41.61       34.19      8.44 o 
   1  16   2        9.50       12.81      6.58 o 
   2  16   2       15.48       17.28      7.36 o 
   3  16   2       32.35       28.65      9.24 o 
   4  16   2       20.32       27.80      9.92 o 
  -2  17   2        3.51        8.61      8.60 o 
  -1  17   2        3.95        7.16      5.98 o 
   0  17   2       28.28       16.65      7.34 o 
   1  17   2        3.97       18.04      8.14 o 
   2  17   2        3.51       15.44      7.71 o 
   1   0   3     1782.18     1585.87     18.49 o 
   2   0   3       41.38       55.70      2.17 o 
   3   0   3     1156.50     1058.91     11.07 o 
   4   0   3      141.58      162.84      4.07 o 
   5   0   3       57.96       53.05      4.30 o 
   6   0   3      178.92      194.34     11.69 o 
   7   0   3      408.33      413.18     10.92 o 
   8   0   3       61.51       58.56      4.61 o 
   9   0   3      465.76      437.69     14.89 o 
  10   0   3        4.32       -0.90      3.87 o 
  11   0   3       19.72       13.58      7.56 o 
  12   0   3       41.98       50.36     12.94 o 
 -11   1   3       45.74       55.67     12.16 o 
 -10   1   3       49.23       39.29      6.22 o 
  -9   1   3       87.03       88.72      7.44 o 
  -8   1   3      141.81      126.91      6.55 o 
  -7   1   3      698.75      715.53     13.14 o 
  -6   1   3       79.45       79.88      4.51 o 
  -5   1   3       78.11       80.54      4.74 o 
  -4   1   3      549.91      504.95     11.83 o 
  -3   1   3     2668.05     2579.20     25.50 o 
  -2   1   3     7317.67     6811.63     76.27 o 
  -1   1   3     1304.29     1256.27     12.95 o 
   0   1   3     6774.01     6598.01     39.57 o 
   1   1   3     1305.47     1280.94     12.36 o 
   2   1   3     7320.30     7001.26     31.95 o 
   3   1   3     2664.93     2592.36     20.50 o 
   4   1   3      551.15      516.73     10.00 o 
   5   1   3       78.32       78.45      3.58 o 
   6   1   3       79.56       72.19      3.86 o 
   7   1   3      698.76      699.46     13.56 o 
   8   1   3      141.88      132.83      8.79 o 
   9   1   3       86.96       83.67      8.98 o 
  10   1   3       49.12       49.23      5.68 o 
  11   1   3       45.81       51.12      6.54 o 
 -11   2   3       19.42       31.96      9.11 o 
 -10   2   3       31.12       28.74      9.40 o 
  -9   2   3       41.98       41.20      4.16 o 
  -8   2   3      197.07      217.59      8.68 o 
  -7   2   3      261.86      253.20     10.28 o 
  -6   2   3       32.19       34.64      5.87 o 
  -5   2   3        3.73        1.88      1.54 o 
  -4   2   3      636.86      642.81     12.84 o 
  -3   2   3      577.02      569.79     12.71 o 
  -2   2   3     6811.31     6650.62     37.68 o 
  -1   2   3     3951.00     3827.26     32.20 o 
   0   2   3       42.99       45.06      4.06 o 
   1   2   3     3948.26     3850.84     27.46 o 
   2   2   3     6809.91     6685.90     37.86 o 
   3   2   3      576.12      596.37      7.52 o 
   4   2   3      637.82      631.52     14.33 o 
   5   2   3        3.67        3.82      2.45 o 
   6   2   3       32.16       30.38      5.12 o 
   7   2   3      261.92      248.05     28.27 o 
   8   2   3      197.33      193.70     12.41 o 
   9   2   3       41.91       45.11      5.39 o 
  10   2   3       31.16       32.98      4.88 o 
  11   2   3       19.57       26.78     11.29 o 
 -11   3   3       30.80       37.16     10.80 o 
 -10   3   3        1.25        7.67      6.77 o 
  -9   3   3        2.58        7.22      2.84 o 
  -8   3   3      617.72      601.78     16.33 o 
  -7   3   3       38.35       33.06      3.71 o 
  -6   3   3      445.14      427.41     12.03 o 
  -5   3   3      405.41      405.08     10.87 o 
  -4   3   3      799.81      836.85     14.85 o 
  -3   3   3     1417.54     1454.47     16.72 o 
  -2   3   3      133.72      122.90      3.40 o 
  -1   3   3      394.20      349.69     10.82 o 
   0   3   3     3621.54     3439.47     46.53 o 
   1   3   3      394.70      389.74     11.50 o 
   2   3   3      133.69      131.46      3.88 o 
   3   3   3     1418.86     1461.41     25.42 o 
   4   3   3      800.08      814.86     12.46 o 
   5   3   3      406.00      397.42     11.24 o 
   6   3   3      444.64      431.42     30.59 o 
   7   3   3       38.31       30.96      5.73 o 
   8   3   3      617.96      596.60     21.59 o 
   9   3   3        2.62       11.41      3.51 o 
  10   3   3        1.22       10.48      4.29 o 
  11   3   3       30.75       33.86      9.02 o 
 -11   4   3       24.73       34.25     10.80 o 
 -10   4   3       83.15       87.46     15.05 o 
  -9   4   3       27.73       24.39      5.96 o 
  -8   4   3     1168.07     1137.26     22.31 o 
  -7   4   3      406.42      405.81     12.14 o 
  -6   4   3      888.07      893.79     47.53 o 
  -5   4   3      247.71      236.99      8.02 o 
  -4   4   3     1406.11     1534.15     21.02 o 
  -3   4   3      175.15      172.36      6.32 o 
  -2   4   3     1728.60     1675.47     14.37 o 
  -1   4   3      937.35      977.36     15.65 o 
   0   4   3     3441.94     3413.75     38.39 o 
   1   4   3      937.19     1007.93     15.94 o 
   2   4   3     1728.12     1687.89     16.53 o 
   3   4   3      174.50      186.26     13.06 o 
   4   4   3     1406.94     1559.21     24.58 o 
   5   4   3      247.52      234.30      9.03 o 
   6   4   3      887.88      850.49     20.01 o 
   7   4   3      405.92      451.50     22.93 o 
   8   4   3     1168.48     1154.42     28.65 o 
   9   4   3       27.97       31.69      8.14 o 
  10   4   3       83.26       96.92     12.66 o 
  11   4   3       24.68       27.30      5.92 o 
 -11   5   3       23.26       42.25     13.19 o 
 -10   5   3       12.19       22.93      6.37 o 
  -9   5   3       35.92       37.09      7.39 o 
  -8   5   3      123.55      129.81     12.72 o 
  -7   5   3       89.60       98.35      5.60 o 
  -6   5   3        9.98       11.05      2.21 o 
  -5   5   3      980.53     1003.66     16.64 o 
  -4   5   3      345.17      359.10     12.47 o 
  -3   5   3      129.34      155.72      7.54 o 
  -2   5   3      593.53      604.59     15.18 o 
  -1   5   3      553.34      559.05      8.67 o 
   0   5   3      803.38      742.06     11.97 o 
   2   5   3      593.91      628.13     15.53 o 
   3   5   3      129.60      152.28      7.38 o 
   4   5   3      346.24      354.03      9.16 o 
   5   5   3      980.47      974.66     17.02 o 
   6   5   3        9.95        8.13      1.72 o 
   7   5   3       88.95       98.43     11.52 o 
   8   5   3      123.49      119.78     13.37 o 
   9   5   3       36.07       39.93      6.00 o 
  10   5   3       12.23       12.67      4.72 o 
  11   5   3       23.25       25.44      5.74 o 
 -11   6   3       69.48       90.82     16.19 o 
 -10   6   3       17.44       21.21      7.13 o 
  -9   6   3       12.39       14.07      5.49 o 
  -8   6   3      292.07      259.52     18.62 o 
  -7   6   3      178.60      167.16     14.69 o 
  -6   6   3       78.29       71.57      5.47 o 
  -5   6   3       77.32       65.44      8.88 o 
  -4   6   3       79.07       99.42     10.23 o 
  -3   6   3       65.74       79.57      3.23 o 
  -2   6   3      457.33      461.23      8.76 o 
  -1   6   3      428.88      391.35      8.77 o 
   0   6   3     2772.79     2779.21     47.85 o 
   1   6   3      427.72      374.10     16.59 o 
   2   6   3      456.98      468.09     12.10 o 
   3   6   3       65.86       84.76      4.51 o 
   4   6   3       79.04       86.51      4.30 o 
   5   6   3       77.22       75.77      9.91 o 
   6   6   3       78.40       66.40     10.00 o 
   7   6   3      178.36      178.50     15.89 o 
   8   6   3      291.86      267.52     20.23 o 
   9   6   3       12.52       10.08      4.81 o 
  10   6   3       17.45       18.68      5.51 o 
  11   6   3       69.50      102.20     14.59 o 
 -10   7   3        6.98       -0.59      4.92 o 
  -9   7   3        8.11        9.39      5.27 o 
  -8   7   3       17.55       19.27      6.55 o 
  -7   7   3      216.11      220.60     17.68 o 
  -6   7   3       63.60       59.33      9.16 o 
  -5   7   3      331.24      304.16     18.96 o 
  -4   7   3      693.91      755.85     29.01 o 
  -3   7   3      329.73      327.28      7.12 o 
  -2   7   3       48.10       48.90      3.13 o 
  -1   7   3      954.87      947.28     16.05 o 
   0   7   3      104.86       99.18      8.59 o 
   1   7   3      954.93      932.61     28.47 o 
   2   7   3       48.12       48.53      7.14 o 
   3   7   3      329.78      337.14     12.54 o 
   4   7   3      693.58      694.62     12.61 o 
   5   7   3      331.24      341.97     20.65 o 
   6   7   3       63.55       47.31      8.78 o 
   7   7   3      216.13      197.20     17.32 o 
   8   7   3       17.53       26.10      6.95 o 
   9   7   3        8.10       18.28      6.76 o 
  10   7   3        6.90       11.66      5.64 o 
 -10   8   3       18.37       23.02      7.86 o 
  -9   8   3        0.99        0.30      4.47 o 
  -8   8   3       49.91       39.70      8.75 o 
  -7   8   3       97.96       92.99     12.60 o 
  -6   8   3      124.37      139.34     14.31 o 
  -5   8   3      188.74      177.47     15.44 o 
  -4   8   3       14.37       22.67      6.51 o 
  -3   8   3       38.73       39.71      2.78 o 
  -2   8   3      397.47      406.14      9.60 o 
  -1   8   3        9.55       11.03      2.12 o 
   0   8   3       47.03       31.54      5.38 o 
   1   8   3        9.46       11.59      4.72 o 
   2   8   3      397.57      396.15     15.72 o 
   3   8   3       38.37       41.26      3.64 o 
   4   8   3       14.37       14.83      3.24 o 
   5   8   3      189.01      201.48     16.82 o 
   6   8   3      124.09      147.75     14.84 o 
   7   8   3       97.81       85.16     12.14 o 
   8   8   3       49.95       33.07      8.42 o 
   9   8   3        0.99       -6.62      6.62 o 
  10   8   3       18.41       13.53      6.70 o 
 -10   9   3        1.26        9.51      5.49 o 
  -9   9   3       27.25       33.84      9.33 o 
  -8   9   3       54.69       55.04     10.70 o 
  -7   9   3        2.65        3.22      5.75 o 
  -6   9   3       26.40       35.47      8.16 o 
  -5   9   3      126.50      119.14     13.50 o 
  -4   9   3     1453.76     1479.70     45.76 o 
  -3   9   3       25.26       25.85      2.58 o 
  -2   9   3      130.81      126.41      5.72 o 
  -1   9   3       88.33       82.83      4.93 o 
   0   9   3       59.40       55.48      5.69 o 
   1   9   3       88.09       86.97     10.08 o 
   2   9   3      131.10      126.28     12.48 o 
   3   9   3       25.32       27.51      3.17 o 
   4   9   3     1453.62     1442.14     45.69 o 
   5   9   3      126.31      128.24     14.17 o 
   6   9   3       26.35       30.73      8.17 o 
   7   9   3        2.59        8.26      6.87 o 
   8   9   3       54.67       58.68     11.65 o 
   9   9   3       27.20       43.93     10.01 o 
  10   9   3        1.24       -3.51      5.35 o 
  -9  10   3        3.04        9.23      6.34 o 
  -8  10   3        5.96        3.12      4.09 o 
  -7  10   3        6.60        8.32      6.50 o 
  -6  10   3        4.23        6.86      5.89 o 
  -5  10   3       19.16       17.81      7.20 o 
  -4  10   3       12.25       15.83      6.57 o 
  -3  10   3      643.59      626.25     12.37 o 
  -2  10   3      207.51      192.29      7.50 o 
  -1  10   3      239.40      251.20      9.09 o 
   0  10   3       40.65       48.01      7.73 o 
   1  10   3      239.32      234.71     16.58 o 
   2  10   3      206.78      203.70     16.42 o 
   3  10   3      642.85      623.88     29.38 o 
   4  10   3       12.19       11.76      5.24 o 
   5  10   3       19.32       18.76      6.05 o 
   6  10   3        4.24       13.07      6.81 o 
   7  10   3        6.59       10.81      5.37 o 
   8  10   3        6.00        6.48      6.99 o 
   9  10   3        3.00       15.99      7.69 o 
  -9  11   3       20.63       36.08     10.21 o 
  -8  11   3       10.01        5.14      5.05 o 
  -7  11   3        5.80        8.27      7.14 o 
  -6  11   3       28.09       30.75      8.55 o 
  -5  11   3       51.90       56.09     10.03 o 
  -4  11   3      277.64      242.31     20.37 o 
  -3  11   3      212.44      213.35      8.40 o 
  -2  11   3      200.57      189.91      7.94 o 
  -1  11   3       37.41       35.40      3.90 o 
   0  11   3      159.74      166.39     14.70 o 
   1  11   3       37.58       40.65      8.31 o 
   2  11   3      200.86      207.98     17.27 o 
   3  11   3      212.09      175.86     16.41 o 
   4  11   3      277.69      253.37     20.75 o 
   5  11   3       51.82       40.67      9.41 o 
   6  11   3       28.07       25.03      6.72 o 
   7  11   3        5.80        3.34      6.19 o 
   8  11   3       10.01       15.74      6.85 o 
   9  11   3       20.68       26.31      9.07 o 
  -8  12   3      101.06      104.64     16.00 o 
  -7  12   3       40.25       66.27     12.84 o 
  -6  12   3       25.52       20.89      7.82 o 
  -5  12   3       18.31       15.36      6.73 o 
  -4  12   3      117.60      116.47     15.94 o 
  -3  12   3       68.48       72.19      8.08 o 
  -2  12   3      239.95      239.57      9.22 o 
  -1  12   3        2.00       -2.04      2.40 o 
   0  12   3      450.80      425.76     24.10 o 
   1  12   3        2.03       -0.98      3.91 o 
   2  12   3      240.22      249.55     19.60 o 
   3  12   3       68.45       70.26     10.90 o 
   4  12   3      117.33      127.92     15.03 o 
   5  12   3       18.30       30.17      8.57 o 
   6  12   3       25.63       40.23     10.71 o 
   7  12   3       40.29       32.49      8.98 o 
   8  12   3      101.12      109.50     16.54 o 
  -7  13   3       30.35       18.37      8.16 o 
  -6  13   3        7.99        6.60      5.22 o 
  -5  13   3       11.24       10.17      7.82 o 
  -4  13   3       73.75       73.32     12.32 o 
  -3  13   3      149.03      148.43     10.45 o 
  -2  13   3       47.13       39.42      6.00 o 
  -1  13   3      285.21      276.98     10.97 o 
   0  13   3      225.33      225.86     18.39 o 
   1  13   3      285.00      310.75     22.35 o 
   2  13   3       47.12       41.61     10.20 o 
   3  13   3      148.96      134.17     15.81 o 
   4  13   3       73.85       78.53     13.81 o 
   5  13   3       11.21       14.14      7.44 o 
   6  13   3        7.97       20.04      8.10 o 
   7  13   3       30.20       33.26      9.94 o 
  -7  14   3        5.39        7.58      5.56 o 
  -6  14   3       85.70      107.80     16.49 o 
  -5  14   3        1.49       -4.21      5.28 o 
  -4  14   3       14.20        5.92      5.68 o 
  -3  14   3        1.48        0.76      3.36 o 
  -2  14   3        2.77        3.52      3.00 o 
  -1  14   3       12.01       16.37      4.67 o 
   0  14   3      124.92      137.92     15.07 o 
   1  14   3       12.06       24.40      7.42 o 
   2  14   3        2.78        0.42      4.52 o 
   3  14   3        1.47        0.95      5.72 o 
   4  14   3       14.27       32.58      9.17 o 
   5  14   3        1.52       14.63      8.72 o 
   6  14   3       85.89      119.81     17.39 o 
   7  14   3        5.39       12.43      8.71 o 
  -5  15   3       43.35       51.06     11.92 o 
  -4  15   3       28.95       28.79      9.70 o 
  -3  15   3       30.16       26.02      9.18 o 
  -2  15   3       62.17       68.38      8.43 o 
  -1  15   3       18.95        8.41      5.70 o 
   0  15   3       77.86       98.39      8.87 o 
   1  15   3       18.92        6.37      5.49 o 
   2  15   3       62.18       72.59     12.94 o 
   3  15   3       30.10       32.39      8.77 o 
   4  15   3       28.93       14.01      6.82 o 
   5  15   3       43.32       58.41     13.44 o 
  -4  16   3       13.26       14.46      6.74 o 
  -3  16   3        0.80       -6.88      6.88 o 
  -2  16   3       23.73       21.96      5.62 o 
  -1  16   3       27.43       27.39      8.19 o 
   0  16   3       79.18       74.81     12.76 o 
   1  16   3       27.46       29.74      9.18 o 
   2  16   3       23.78       18.22      8.21 o 
   3  16   3        0.81        1.41      5.58 o 
   4  16   3       13.28        6.87      6.08 o 
  -1  17   3       12.47       17.47      7.22 o 
   0  17   3        1.94        9.08      6.11 o 
   1  17   3       12.44       13.28      6.32 o 
   0   0   4    24126.80    22409.63    154.31 o 
   1   0   4      104.53      101.46      4.19 o 
   2   0   4       28.93       25.84      3.91 o 
   3   0   4     1681.14     1684.00     17.30 o 
   4   0   4      923.00      838.53     12.27 o 
   5   0   4      556.35      578.63     15.38 o 
   6   0   4       12.48       15.35      2.09 o 
   7   0   4        0.16        0.78      1.58 o 
   8   0   4      767.92      733.11     13.70 o 
   9   0   4      104.98      102.30      9.06 o 
  10   0   4       15.07       18.82      6.24 o 
  11   0   4        7.18        4.38      6.31 o 
 -11   1   4       43.49       56.29     12.10 o 
 -10   1   4       27.87       22.15      4.78 o 
  -9   1   4       27.77       21.56      4.60 o 
  -8   1   4      170.27      170.21      7.59 o 
  -7   1   4      167.63      153.58      6.82 o 
  -6   1   4      348.22      334.36     10.50 o 
  -5   1   4      176.19      196.21      7.57 o 
  -4   1   4      391.48      403.30      7.05 o 
  -3   1   4     1668.88     1675.43     18.97 o 
  -2   1   4      289.86      296.32     10.01 o 
  -1   1   4     6008.08     5918.11     43.68 o 
   0   1   4     7201.04     6989.77     40.16 o 
   1   1   4     6007.93     5899.61     69.33 o 
   2   1   4      289.31      296.32      4.84 o 
   3   1   4     1667.39     1657.08     11.99 o 
   4   1   4      391.53      400.54      7.91 o 
   5   1   4      176.22      190.00      5.86 o 
   6   1   4      347.49      332.03     10.65 o 
   7   1   4      167.73      155.59     18.24 o 
   8   1   4      170.08      178.37      9.25 o 
   9   1   4       27.70       19.13      3.87 o 
  10   1   4       27.80       23.26      6.74 o 
  11   1   4       43.47       62.56      8.48 o 
 -11   2   4       15.55       29.15      9.76 o 
 -10   2   4       85.96       78.67     13.81 o 
  -9   2   4       83.02       83.29      5.88 o 
  -8   2   4      118.81      110.71      7.07 o 
  -7   2   4       27.63       30.45      6.57 o 
  -6   2   4     1027.94     1037.54     19.75 o 
  -5   2   4      191.28      201.30     16.80 o 
  -4   2   4     1032.33     1084.38     18.02 o 
  -3   2   4       19.42       24.41      3.72 o 
  -2   2   4      645.75      669.29     16.15 o 
  -1   2   4      931.45      915.23     13.64 o 
   0   2   4     2289.29     2314.64     21.22 o 
   1   2   4      931.63      926.26      9.94 o 
   2   2   4      645.22      677.95      8.10 o 
   3   2   4       19.54       17.84      1.42 o 
   4   2   4     1033.65     1123.04     13.55 o 
   5   2   4      191.44      195.79      7.10 o 
   6   2   4     1028.04     1038.19     25.99 o 
   7   2   4       27.68       21.71      4.72 o 
   8   2   4      118.76      113.64      9.57 o 
   9   2   4       83.02       88.30     10.95 o 
  10   2   4       85.77       85.47      6.26 o 
  11   2   4       15.48       12.87      7.02 o 
 -11   3   4        1.20       -0.59      6.08 o 
 -10   3   4        0.82       20.04     10.34 o 
  -9   3   4       44.87       45.80      5.08 o 
  -8   3   4      291.98      298.42     11.54 o 
  -7   3   4       52.09       48.83      4.67 o 
  -6   3   4      105.23      119.81     10.17 o 
  -5   3   4      163.46      169.43      7.33 o 
  -4   3   4      228.27      247.80      8.37 o 
  -3   3   4      414.15      446.39     11.22 o 
  -2   3   4     1300.11     1276.56     14.55 o 
  -1   3   4     1931.48     1836.40     17.55 o 
   0   3   4      322.23      370.57      7.67 o 
   1   3   4     1932.32     1885.59     16.72 o 
   2   3   4     1301.50     1291.80     13.34 o 
   3   3   4      413.27      441.74      7.50 o 
   4   3   4      227.94      248.55     17.05 o 
   5   3   4      163.58      166.94      6.38 o 
   6   3   4      104.88      111.04      5.71 o 
   7   3   4       51.93       47.96      9.82 o 
   8   3   4      292.27      288.23     15.95 o 
   9   3   4       45.05       37.06      6.33 o 
  10   3   4        0.82        1.22      3.90 o 
  11   3   4        1.23        3.48      3.57 o 
 -11   4   4       23.58       30.94     11.35 o 
 -10   4   4       36.22       53.65     12.45 o 
  -9   4   4       25.88       24.45      5.90 o 
  -8   4   4       68.64       71.68      5.80 o 
  -7   4   4       97.23       90.54      6.01 o 
  -6   4   4      255.25      249.37     15.53 o 
  -5   4   4       95.14      104.02      5.73 o 
  -4   4   4      126.97      170.81      7.00 o 
  -3   4   4      194.16      205.90      4.53 o 
  -2   4   4      967.41      972.93     13.76 o 
  -1   4   4      462.26      434.35     14.05 o 
   0   4   4     6524.65     6479.79     57.69 o 
   1   4   4      462.14      427.13      7.55 o 
   2   4   4      967.31      985.72     22.98 o 
   3   4   4      193.89      199.03      6.26 o 
   4   4   4      126.74      154.38      8.23 o 
   5   4   4       95.03      102.64      6.69 o 
   6   4   4      255.05      224.59     10.47 o 
   7   4   4       97.27       95.59     11.78 o 
   8   4   4       68.48       76.90     11.59 o 
   9   4   4       25.85       27.54      5.74 o 
  10   4   4       36.00       43.45      6.92 o 
  11   4   4       23.65       31.87      6.46 o 
 -11   5   4       16.90       36.05     12.88 o 
 -10   5   4       19.96       32.64      7.63 o 
  -9   5   4      109.34      105.71     12.19 o 
  -8   5   4        5.45        9.06      4.78 o 
  -7   5   4      153.88      162.38      7.75 o 
  -6   5   4       79.11       84.18      9.09 o 
  -5   5   4      197.19      188.55      7.51 o 
  -4   5   4      166.17      173.28     11.33 o 
  -3   5   4     1554.16     1563.12     16.22 o 
  -2   5   4     2331.52     2439.61     20.25 o 
  -1   5   4     1058.85     1094.61     24.39 o 
   0   5   4     1339.26     1448.96     30.95 o 
   1   5   4     1057.98     1109.67     18.72 o 
   2   5   4     2331.65     2420.26     26.76 o 
   3   5   4     1554.49     1565.66     19.48 o 
   4   5   4      165.98      165.00      5.55 o 
   5   5   4      197.02      183.65      8.02 o 
   6   5   4       79.09       83.44      5.75 o 
   8   5   4        5.50        8.25      4.32 o 
   9   5   4      109.22       99.82      9.41 o 
  10   5   4       19.90       32.51      8.90 o 
  11   5   4       17.01       28.61      9.96 o 
 -10   6   4       24.17       20.71      6.57 o 
  -9   6   4       25.00       20.04      7.09 o 
  -8   6   4      214.81      206.01     16.75 o 
  -7   6   4       21.07       28.84      6.64 o 
  -6   6   4      216.45      206.74      7.83 o 
  -5   6   4       56.67       54.13      8.06 o 
  -4   6   4     1207.28     1246.24     36.45 o 
  -3   6   4       75.01       76.09      3.46 o 
  -2   6   4      233.42      241.63      9.64 o 
  -1   6   4      962.74      993.29     17.35 o 
   0   6   4      127.03      127.95      7.87 o 
   1   6   4      963.73      977.36     18.19 o 
   2   6   4      233.61      237.80     10.67 o 
   3   6   4       74.89       70.43      5.57 o 
   4   6   4     1207.89     1246.00     16.13 o 
   5   6   4       56.36       53.54      3.77 o 
   6   6   4      217.23      239.97     17.72 o 
   7   6   4       21.18       21.84      7.68 o 
   8   6   4      214.72      228.29     19.00 o 
   9   6   4       24.97       26.76      5.77 o 
  10   6   4       24.07       27.13     10.27 o 
  11   6   4       28.38       44.21      7.42 o 
 -10   7   4        6.87        3.75      4.16 o 
  -9   7   4       94.31       85.50     12.35 o 
  -8   7   4       56.46       56.57      9.60 o 
  -7   7   4      293.86      304.55     20.75 o 
  -6   7   4       35.22       31.09      7.79 o 
  -5   7   4      166.83      157.06     14.65 o 
  -4   7   4      276.79      282.43     18.04 o 
  -3   7   4      132.22      153.76      5.20 o 
  -2   7   4      322.67      342.49     12.39 o 
  -1   7   4      220.91      225.45      8.40 o 
   0   7   4       13.21       13.95      3.01 o 
   1   7   4      221.15      234.14     14.12 o 
   2   7   4      322.30      337.75     10.83 o 
   3   7   4      132.10      145.72      6.85 o 
   4   7   4      276.73      282.39      9.06 o 
   5   7   4      166.75      165.09     14.80 o 
   6   7   4       35.08       37.40      8.00 o 
   7   7   4      293.81      276.46     20.75 o 
   8   7   4       56.57       59.65     10.31 o 
   9   7   4       94.59       91.53      9.65 o 
  10   7   4        6.84       17.79      8.56 o 
 -10   8   4       27.66       21.97      6.77 o 
  -9   8   4       25.57       39.70      9.14 o 
  -8   8   4        4.58       -0.88      3.97 o 
  -7   8   4       23.23       35.93      8.45 o 
  -6   8   4      293.03      262.68     19.30 o 
  -5   8   4      365.14      374.79     22.65 o 
  -4   8   4      469.54      484.11     18.79 o 
  -3   8   4      378.96      368.80      8.64 o 
  -2   8   4      263.00      258.52      9.92 o 
  -1   8   4      417.31      432.72     10.81 o 
   0   8   4        0.73        0.37      1.91 o 
   1   8   4      416.83      422.86     20.22 o 
   2   8   4      262.95      259.76      9.92 o 
   3   8   4      379.66      371.32     11.45 o 
   4   8   4      469.30      468.58     11.91 o 
   5   8   4      365.41      374.66     23.13 o 
   6   8   4      292.96      256.88     20.21 o 
   7   8   4       23.37       34.32      8.62 o 
   8   8   4        4.61        2.26      4.07 o 
   9   8   4       25.60       38.22      9.60 o 
  10   8   4       27.61       23.96      8.77 o 
 -10   9   4       23.70       38.63      9.88 o 
  -9   9   4        5.33        2.21      5.65 o 
  -8   9   4       53.37       86.73     12.74 o 
  -7   9   4       25.57       24.06      7.86 o 
  -6   9   4      106.34      106.73     13.15 o 
  -5   9   4      122.95       99.54     12.68 o 
  -4   9   4      399.73      379.19      8.00 o 
  -3   9   4      422.38      422.38      9.93 o 
  -2   9   4      246.89      239.51      8.01 o 
  -1   9   4       98.54      116.34      6.00 o 
   0   9   4       38.18       40.39      7.02 o 
   1   9   4       98.44       95.99     10.67 o 
   2   9   4      247.54      224.76     16.37 o 
   3   9   4      421.85      414.88     12.57 o 
   4   9   4      399.00      377.59     23.16 o 
   5   9   4      123.00      123.10     14.00 o 
   6   9   4      106.55      119.11     14.51 o 
   7   9   4       25.56       24.20      7.10 o 
   8   9   4       53.60       69.10     11.41 o 
   9   9   4        5.29       10.09      7.27 o 
  10   9   4       23.67       17.82      7.40 o 
  -9  10   4        1.26       -2.73      5.82 o 
  -8  10   4       39.72       52.42     10.62 o 
  -7  10   4       19.21       21.65      7.36 o 
  -6  10   4       14.89       21.04      8.24 o 
  -5  10   4      343.31      333.35     23.39 o 
  -4  10   4      196.48      200.36      9.67 o 
  -3  10   4       44.93       41.36      3.39 o 
  -2  10   4      118.91      113.15      6.08 o 
  -1  10   4      145.24      142.92      6.97 o 
   0  10   4      144.33      150.49      8.70 o 
   1  10   4      145.22      150.01     13.61 o 
   2  10   4      118.90      136.88     13.68 o 
   3  10   4       45.03       30.23      7.49 o 
   4  10   4      196.58      202.99     17.82 o 
   5  10   4      343.76      320.49     23.10 o 
   6  10   4       14.86       11.55      6.68 o 
   7  10   4       19.24       27.00      8.41 o 
   8  10   4       39.62       34.82     10.00 o 
   9  10   4        1.27       -7.20      7.20 o 
  -9  11   4        1.31        8.05      7.17 o 
  -8  11   4        6.20        3.10      6.46 o 
  -7  11   4       14.02       27.51      9.17 o 
  -6  11   4       15.96       12.74      6.44 o 
  -5  11   4       73.52       94.70     13.46 o 
  -4  11   4        8.45       15.30      6.76 o 
  -3  11   4       79.99       82.07      4.93 o 
  -2  11   4      210.51      211.16      9.03 o 
  -1  11   4       88.30       83.65      6.67 o 
   0  11   4       41.44       43.82     10.81 o 
   1  11   4       88.48       98.99     11.82 o 
   2  11   4      211.01      188.23     16.80 o 
   3  11   4       79.96       77.63     11.36 o 
   4  11   4        8.48       20.45      6.92 o 
   5  11   4       73.46       72.68     12.01 o 
   6  11   4       15.92        8.14      5.54 o 
   7  11   4       14.04       11.28      6.55 o 
   8  11   4        6.23       -1.89      6.45 o 
   9  11   4        1.29        1.69      6.90 o 
  -8  12   4       12.56        0.15      6.07 o 
  -7  12   4        0.26        3.05      6.44 o 
  -6  12   4        7.10        8.02      7.53 o 
  -5  12   4       36.48       62.56     11.98 o 
  -4  12   4      127.47      133.16     16.55 o 
  -3  12   4       66.84       70.23      6.87 o 
  -2  12   4       99.39       92.32      5.98 o 
  -1  12   4       20.61       18.65      3.46 o 
   0  12   4      211.16      221.07     11.69 o 
   1  12   4       20.46       22.04      7.81 o 
   2  12   4       99.26      113.99     13.68 o 
   3  12   4       66.87       42.41      9.43 o 
   4  12   4      127.10      123.31     15.24 o 
   5  12   4       36.45       44.74     10.81 o 
   6  12   4        7.08       10.49      6.78 o 
   7  12   4        0.26        3.52      6.69 o 
   8  12   4       12.55       18.77      8.13 o 
  -7  13   4       28.65       14.88      6.73 o 
  -6  13   4       22.05       28.79      8.11 o 
  -5  13   4       38.40       79.75     13.93 o 
  -4  13   4        4.04        0.88      4.46 o 
  -3  13   4       46.90       43.81     11.75 o 
  -2  13   4      301.28      275.86     14.36 o 
  -1  13   4       45.67       53.74      5.90 o 
   0  13   4      103.46       96.20     10.23 o 
   1  13   4       45.67       55.85     10.57 o 
   2  13   4      301.21      312.18     23.26 o 
   3  13   4       46.81       43.67      9.35 o 
   4  13   4        4.05        6.14      5.05 o 
   5  13   4       38.46       44.76     11.00 o 
   6  13   4       21.98       24.21      9.31 o 
   7  13   4       28.67       23.44      8.68 o 
  -6  14   4       25.54       40.30     10.17 o 
  -5  14   4       26.07       38.21      9.75 o 
  -4  14   4       18.21       19.43      7.65 o 
  -3  14   4       12.42       13.14      4.16 o 
  -2  14   4       17.79       20.46      6.61 o 
  -1  14   4       37.50       37.61      8.27 o 
   0  14   4      110.73      104.99      9.02 o 
   1  14   4       37.56       46.27      7.70 o 
   2  14   4       17.67       10.44      5.87 o 
   3  14   4       12.35       18.67      6.93 o 
   4  14   4       18.10       17.04      7.41 o 
   5  14   4       26.10       31.90     10.09 o 
   6  14   4       25.65       33.86     10.33 o 
  -5  15   4       21.39       20.94      8.04 o 
  -4  15   4        3.37       19.74      9.19 o 
  -3  15   4        8.06       15.40      8.13 o 
  -2  15   4        5.83        2.15      3.68 o 
  -1  15   4       21.89       18.12      7.31 o 
   0  15   4       60.94       74.70      8.09 o 
   1  15   4       21.82       19.99      5.08 o 
   2  15   4        5.81       -1.58      5.17 o 
   3  15   4        8.06       12.98      7.16 o 
   4  15   4        3.37        2.39      6.08 o 
   5  15   4       21.44       25.77      9.72 o 
  -4  16   4       35.72       53.39     13.20 o 
  -2  16   4       36.53       31.25      8.76 o 
  -1  16   4       26.11       24.63      7.45 o 
   0  16   4        8.31       10.22      6.22 o 
   1  16   4       26.18       34.38     10.82 o 
   2  16   4       36.60       59.31      8.06 o 
   3  16   4       11.92       12.80      7.10 o 
   4  16   4       35.71       40.70     11.23 o 
  -1  17   4        2.14        2.68      4.85 o 
   0  17   4        0.90        9.45      6.69 o 
   1  17   4        2.15        2.58      5.37 o 
   1   0   5      638.17      558.14      8.67 o 
   2   0   5      821.85      854.60     10.54 o 
   3   0   5      332.46      372.16      6.26 o 
   4   0   5        3.96        7.49      2.42 o 
   5   0   5       14.43       18.04      2.56 o 
   6   0   5       46.86       65.11      8.71 o 
   7   0   5       20.80       22.11      8.60 o 
   8   0   5        4.00        7.62      5.13 o 
   9   0   5       16.43        7.18      4.19 o 
  10   0   5        1.11        0.54      3.40 o 
  11   0   5       41.02       52.39     12.75 o 
 -11   1   5       13.79        4.31      6.51 o 
 -10   1   5       58.72       70.71      8.05 o 
  -9   1   5       89.50       86.04      8.35 o 
  -8   1   5      126.82      137.05      9.81 o 
  -7   1   5        7.76       11.26      4.99 o 
  -6   1   5      466.33      454.06     20.23 o 
  -5   1   5       36.83       35.93      2.75 o 
  -4   1   5      476.07      484.76     27.24 o 
  -3   1   5     1065.77     1110.32     26.89 o 
  -2   1   5     1252.04     1269.93     16.53 o 
  -1   1   5     2558.74     2493.39     20.62 o 
   0   1   5       37.35       37.13      2.28 o 
   1   1   5     2561.31     2505.61     23.81 o 
   2   1   5     1251.15     1279.07     16.26 o 
   3   1   5     1067.91     1099.16     11.66 o 
   4   1   5      476.30      491.01      8.04 o 
   5   1   5       37.04       37.70      3.46 o 
   6   1   5      466.18      471.51     13.00 o 
   7   1   5        7.73        3.12      2.73 o 
   8   1   5      126.75      114.49      7.50 o 
   9   1   5       89.36       82.95      7.02 o 
  10   1   5       58.67       61.15      7.87 o 
  11   1   5       13.73        8.22     11.38 o 
 -11   2   5        9.98       33.14     11.87 o 
 -10   2   5       68.22       56.76     11.79 o 
  -9   2   5      157.62      158.88     14.59 o 
  -8   2   5      269.25      261.06     10.93 o 
  -7   2   5       49.09       61.92      5.23 o 
  -6   2   5       58.23       47.07      5.94 o 
  -5   2   5      349.16      348.61     15.54 o 
  -4   2   5      337.42      325.73     12.42 o 
  -3   2   5     1392.10     1373.45     29.57 o 
  -2   2   5      160.02      185.71      7.03 o 
  -1   2   5     2989.49     2986.54     23.53 o 
   0   2   5      850.84      874.19     11.15 o 
   1   2   5     2989.44     3004.03     22.19 o 
   2   2   5      159.98      194.92      3.75 o 
   3   2   5     1393.14     1387.99     12.09 o 
   4   2   5      338.41      337.48      6.72 o 
   5   2   5      349.47      361.69      8.67 o 
   6   2   5       58.33       51.16      8.27 o 
   7   2   5       49.16       57.41      6.49 o 
   8   2   5      269.99      253.56     11.24 o 
   9   2   5      158.10      151.95     11.32 o 
  10   2   5       68.28       64.73      6.59 o 
  11   2   5        9.96       18.02      3.67 o 
 -11   3   5       25.33       41.75     12.73 o 
 -10   3   5        0.01        6.76      8.04 o 
  -9   3   5       12.47        9.13      2.61 o 
  -8   3   5      278.73      289.14     11.62 o 
  -7   3   5      620.83      615.19     16.30 o 
  -6   3   5      858.46      864.98     18.72 o 
  -5   3   5      110.32      117.44      6.52 o 
  -4   3   5       70.53       66.51      6.49 o 
  -3   3   5      541.20      571.95     17.85 o 
  -2   3   5      327.98      331.09     11.10 o 
  -1   3   5      198.30      198.28      5.91 o 
   0   3   5        4.54        5.58      0.89 o 
   1   3   5      198.86      201.28      6.08 o 
   2   3   5      327.76      332.61      6.87 o 
   3   3   5      542.38      578.90     11.62 o 
   4   3   5       70.89       70.02      3.11 o 
   5   3   5      110.44      121.65      5.66 o 
   6   3   5      858.23      895.26     22.47 o 
   7   3   5      620.22      576.97     19.65 o 
   8   3   5      278.42      298.27     12.26 o 
   9   3   5       12.47        6.68      3.61 o 
  10   3   5        0.01        0.74      2.54 o 
  11   3   5       25.37       26.05      4.71 o 
 -11   4   5       24.83       28.66     11.67 o 
  -9   4   5       55.24       68.80      9.18 o 
  -8   4   5        1.90        3.60      2.52 o 
  -7   4   5       66.56       73.76      5.81 o 
  -6   4   5       96.61       84.39      5.83 o 
  -5   4   5       63.10       70.13      5.16 o 
  -4   4   5      280.18      281.93     13.18 o 
  -3   4   5       12.84       12.39      2.30 o 
  -2   4   5      528.80      552.77      9.93 o 
  -1   4   5      851.71      864.14     14.56 o 
   0   4   5     4997.57     5083.50     40.36 o 
   1   4   5      851.27      868.69     22.53 o 
   2   4   5      528.10      544.41     10.36 o 
   3   4   5       12.83       10.78      1.75 o 
   4   4   5      280.45      287.50      7.68 o 
   5   4   5       63.24       61.19      5.72 o 
   6   4   5       96.47      101.34      6.20 o 
   7   4   5       66.93       73.33     10.31 o 
   8   4   5        1.94        1.82      5.19 o 
   9   4   5       55.39       67.35     11.20 o 
  10   4   5       27.87       32.34      4.94 o 
  11   4   5       24.87       31.60      5.42 o 
 -11   5   5        1.35       -6.46      6.72 o 
  -9   5   5      119.01       99.81     11.56 o 
  -8   5   5      251.26      245.47     17.38 o 
  -7   5   5      653.24      648.20     16.60 o 
  -6   5   5      303.00      307.79     19.06 o 
  -5   5   5      127.87      133.61      8.16 o 
  -4   5   5      537.60      543.27     30.53 o 
  -3   5   5      910.33      953.15     11.19 o 
  -2   5   5      403.91      403.58     10.77 o 
  -1   5   5       16.22       21.68      4.28 o 
   0   5   5     2880.70     3060.86     51.22 o 
   1   5   5       16.57       27.05      4.12 o 
   2   5   5      403.59      417.96      9.24 o 
   3   5   5      911.21      958.91     23.04 o 
   4   5   5      538.32      527.10     11.41 o 
   5   5   5      128.17      119.56      7.38 o 
   6   5   5      302.80      298.74     12.14 o 
   7   5   5      653.41      665.41     28.67 o 
   8   5   5      251.50      215.73     17.79 o 
   9   5   5      118.96      135.78     10.81 o 
  10   5   5        9.30       12.32      3.83 o 
  11   5   5        1.34        1.37      3.29 o 
 -10   6   5        2.68       -1.25      3.97 o 
  -9   6   5      109.94      121.47     13.48 o 
  -8   6   5      152.07      122.46     13.10 o 
  -7   6   5       73.73       98.47     11.72 o 
  -6   6   5      384.93      387.46     11.92 o 
  -5   6   5      278.85      286.34     10.03 o 
  -4   6   5      125.77      136.04      7.21 o 
  -3   6   5     1622.42     1653.32     18.72 o 
  -2   6   5      188.25      183.70      5.92 o 
  -1   6   5     1429.79     1525.48     32.67 o 
   0   6   5        6.57        3.37      2.69 o 
   1   6   5     1431.47     1487.57     36.54 o 
   2   6   5      188.20      184.42     12.73 o 
   3   6   5     1622.61     1625.58     22.09 o 
   4   6   5      125.93      145.36      8.46 o 
   5   6   5      278.86      275.54     10.57 o 
   7   6   5       73.65       71.26     11.03 o 
   8   6   5      151.99      134.16     16.12 o 
   9   6   5      110.06      107.55      9.85 o 
  10   6   5        2.70        0.74      3.30 o 
  11   6   5       63.45       72.86      7.49 o 
 -10   7   5       87.76       89.39     12.46 o 
  -9   7   5       34.95       56.95     10.09 o 
  -8   7   5       34.73       30.46      6.84 o 
  -7   7   5      186.49      181.22     15.97 o 
  -6   7   5       12.19       17.76      6.20 o 
  -5   7   5       77.65       97.80     11.72 o 
  -4   7   5       37.79       38.87      3.29 o 
  -3   7   5      692.12      716.42     12.55 o 
  -2   7   5      257.68      252.90     16.96 o 
  -1   7   5       58.54       64.26      9.58 o 
   0   7   5      207.02      199.81      9.07 o 
   1   7   5       58.64       62.90      5.46 o 
   2   7   5      258.05      260.37      9.94 o 
   3   7   5      691.17      699.80     20.18 o 
   4   7   5       37.58       39.79      4.63 o 
   5   7   5       77.29       75.08      5.18 o 
   6   7   5       12.16        6.01      4.87 o 
   7   7   5      186.19      215.62     18.65 o 
   8   7   5       34.67       27.80      7.81 o 
   9   7   5       34.87       41.06      8.10 o 
  10   7   5       87.62       97.43     10.34 o 
 -10   8   5       12.91        4.82      4.09 o 
  -9   8   5       13.35       15.59      6.07 o 
  -8   8   5       80.16       98.68     13.22 o 
  -7   8   5       31.45       30.96      7.70 o 
  -6   8   5       51.93       38.52      8.23 o 
  -5   8   5      261.33      278.93     19.85 o 
  -4   8   5      796.07      774.08     12.38 o 
  -3   8   5       61.53       68.32      4.84 o 
  -2   8   5       52.98       53.22      4.34 o 
  -1   8   5      170.77      190.58      8.60 o 
   0   8   5       38.66       42.58      4.62 o 
   1   8   5      170.99      197.90      9.88 o 
   2   8   5       52.93       52.13      8.18 o 
   3   8   5       61.58       63.78      5.16 o 
   4   8   5      796.96      783.98     22.21 o 
   5   8   5      260.62      233.59     18.61 o 
   6   8   5       52.05       58.50     10.22 o 
   7   8   5       31.52       41.03      9.39 o 
   8   8   5       80.39       80.02     12.73 o 
   9   8   5       13.44       27.88      6.39 o 
  10   8   5       12.84       20.31      5.87 o 
  -9   9   5       11.07        1.46      5.45 o 
  -8   9   5        8.02       15.91      6.70 o 
  -7   9   5       20.77        7.95      5.89 o 
  -6   9   5      139.87      134.49     14.67 o 
  -5   9   5      178.47      192.14     16.98 o 
  -4   9   5      314.40      300.47      8.46 o 
  -3   9   5      842.28      844.92     14.91 o 
  -2   9   5      106.54      100.48     10.32 o 
  -1   9   5      138.88      143.00      9.03 o 
   0   9   5        7.92        5.67      4.02 o 
   1   9   5      138.65      139.83      8.79 o 
   2   9   5      106.53       99.81     11.43 o 
   3   9   5      841.05      824.77     31.42 o 
   4   9   5      314.09      327.23     21.95 o 
   5   9   5      178.39      167.13     16.43 o 
   6   9   5      139.90      161.48     17.18 o 
   7   9   5       20.81       37.14      9.74 o 
   8   9   5        8.03       13.34      6.80 o 
   9   9   5       11.11       15.14      7.34 o 
  -9  10   5        9.74       21.77      7.89 o 
  -8  10   5       20.94       29.64      8.95 o 
  -7  10   5        4.11        4.25      5.47 o 
  -6  10   5       33.91       28.47      8.56 o 
  -5  10   5        1.28        0.83      5.19 o 
  -4  10   5      783.37      761.20     26.28 o 
  -3  10   5      382.31      378.69     10.28 o 
  -2  10   5      201.92      203.26      9.07 o 
  -1  10   5      123.85      124.16      7.76 o 
   0  10   5        1.91        1.53      2.40 o 
   1  10   5      123.83      120.54      8.48 o 
   2  10   5      202.48      229.97     17.32 o 
   3  10   5      382.29      394.88     23.91 o 
   4  10   5      782.42      767.97     34.80 o 
   5  10   5        1.29        1.40      4.50 o 
   6  10   5       33.92       47.55     10.79 o 
   7  10   5        4.10        5.66      6.10 o 
   8  10   5       20.97       29.15      9.16 o 
   9  10   5        9.71       14.25      7.97 o 
  -8  11   5       13.71        6.04      4.34 o 
  -7  11   5       60.88       54.46     10.78 o 
  -6  11   5        1.39        1.65      5.77 o 
  -5  11   5        6.68       10.35      7.19 o 
  -4  11   5       88.51       91.91      8.55 o 
  -3  11   5       36.44       39.11      3.65 o 
  -2  11   5       42.92       40.16      6.00 o 
  -1  11   5       54.19       54.88      5.53 o 
   0  11   5      699.45      675.73     19.85 o 
   1  11   5       54.01       61.53      6.59 o 
   2  11   5       43.00       24.68      7.24 o 
   3  11   5       36.45       47.66      9.96 o 
   4  11   5       88.52       69.40     10.97 o 
   5  11   5        6.65        1.56      4.14 o 
   6  11   5        1.38        3.06      6.31 o 
   7  11   5       60.90       56.56     11.10 o 
   8  11   5       13.72       15.87      8.65 o 
  -8  12   5       30.19       39.92     10.66 o 
  -7  12   5        5.01       17.39      6.64 o 
  -6  12   5        5.97       -3.21      5.56 o 
  -5  12   5      204.22      212.21     20.46 o 
  -4  12   5       12.88       -1.57      6.47 o 
  -3  12   5       34.68       33.49      4.86 o 
  -2  12   5      155.57      148.83      8.56 o 
  -1  12   5      410.52      395.92     14.94 o 
   0  12   5      216.03      195.79     11.31 o 
   1  12   5      410.80      397.31     16.55 o 
   2  12   5      155.57      155.86     11.11 o 
   3  12   5       34.66       28.09      7.43 o 
   4  12   5       12.85       10.45      6.57 o 
   5  12   5      204.48      218.09     20.83 o 
   6  12   5        5.98        7.88      6.77 o 
   7  12   5        5.00       -2.92      4.55 o 
   8  12   5       30.11       30.75      9.43 o 
  -7  13   5       21.53       26.14     10.14 o 
  -6  13   5       16.51       36.24     10.01 o 
  -5  13   5        7.76       12.23      6.05 o 
  -4  13   5       25.53       22.76      8.47 o 
  -3  13   5      169.73      166.92     13.81 o 
  -2  13   5       81.47       90.28     11.10 o 
  -1  13   5       55.42       56.35      6.27 o 
   0  13   5      352.41      358.38     15.75 o 
   1  13   5       55.29       63.16      7.31 o 
   2  13   5       81.45       81.60     10.90 o 
   3  13   5      169.60      148.03     16.82 o 
   4  13   5       25.57       29.78      9.92 o 
   5  13   5        7.77       11.99      5.99 o 
   6  13   5       16.60       30.09      8.86 o 
   7  13   5       21.50       25.30      8.77 o 
  -6  14   5        2.20       -3.19      6.83 o 
  -5  14   5       10.34        5.90      5.14 o 
  -4  14   5        7.99        2.23      6.00 o 
  -2  14   5       34.73       33.85      7.65 o 
  -1  14   5       16.71       19.19      6.55 o 
   0  14   5      214.29      214.79     12.53 o 
   1  14   5       16.70       24.69      5.24 o 
   2  14   5       34.77       37.50      6.43 o 
   3  14   5       16.03       14.93      5.86 o 
   4  14   5        7.96        6.70      6.35 o 
   5  14   5       10.37        9.31      5.88 o 
   6  14   5        2.20       -3.27      6.18 o 
  -5  15   5        1.81        5.62      8.11 o 
  -2  15   5        4.20       -0.79      4.14 o 
  -1  15   5       39.02       37.53      8.42 o 
   0  15   5       73.33       74.96      7.97 o 
   1  15   5       38.93       53.31      7.65 o 
   2  15   5        4.18       -4.37      4.37 o 
   3  15   5       16.88       24.22      6.22 o 
   4  15   5       16.95       27.71      9.71 o 
   5  15   5        1.79        6.41      7.69 o 
  -1  16   5       14.86       17.43      6.82 o 
   0  16   5       58.45       79.47     13.08 o 
   1  16   5       14.85       16.23     13.11 o 
   2  16   5       35.46       51.58      7.79 o 
   3  16   5        1.71       -3.78      3.78 o 
   0   0   6     2159.20     2198.40     28.64 o 
   1   0   6      495.45      494.13     11.97 o 
   2   0   6     3839.41     3858.79     31.83 o 
   3   0   6      632.73      656.49     14.06 o 
   4   0   6       85.03       86.93      4.20 o 
   5   0   6       55.36       56.42      4.15 o 
   6   0   6      196.90      174.54      6.75 o 
   7   0   6      295.03      273.37     13.45 o 
   8   0   6       83.68       67.84     13.28 o 
   9   0   6       94.19       82.50      8.67 o 
  10   0   6       17.37       23.45      9.87 o 
  11   0   6       13.72       26.92      9.99 o 
 -11   1   6        7.64       19.37      9.64 o 
 -10   1   6       61.91       56.64      7.53 o 
  -9   1   6       76.65       84.28      8.54 o 
  -8   1   6      292.78      274.22     16.24 o 
  -7   1   6       75.93       73.96      8.90 o 
  -6   1   6      109.79      114.51     10.65 o 
  -5   1   6       23.49       17.73      2.29 o 
  -4   1   6       56.40       53.71      3.62 o 
  -3   1   6      416.89      400.04     16.65 o 
  -2   1   6      393.37      431.82      9.78 o 
  -1   1   6      703.44      697.05     10.62 o 
   0   1   6       64.47       63.66      5.93 o 
   1   1   6      703.85      681.52     10.52 o 
   2   1   6      393.44      439.06      9.73 o 
   3   1   6      417.70      401.77      9.05 o 
   4   1   6       56.07       50.31      3.89 o 
   5   1   6       23.74       16.50      2.49 o 
   6   1   6      109.90      113.29      5.85 o 
   7   1   6       76.23       70.89     16.90 o 
   8   1   6      292.92      292.81     14.89 o 
   9   1   6       76.54       82.51      8.56 o 
  10   1   6       61.90       53.29      7.27 o 
  11   1   6        7.65       13.33      5.51 o 
 -11   2   6       12.74       10.32      7.61 o 
 -10   2   6       35.50       72.13     14.68 o 
  -9   2   6       43.21       50.07      6.77 o 
  -8   2   6      533.38      481.61     22.74 o 
  -7   2   6      434.12      409.54     19.99 o 
  -6   2   6      104.12       95.01      9.37 o 
  -5   2   6       64.69       62.31      3.84 o 
  -4   2   6       59.65       65.62      3.65 o 
  -3   2   6      296.54      309.64     14.43 o 
  -2   2   6      769.02      782.25     19.00 o 
  -1   2   6      610.80      643.00     14.32 o 
   0   2   6      736.97      736.47     11.02 o 
   1   2   6      609.78      647.82      9.18 o 
   2   2   6      768.85      769.75     17.05 o 
   3   2   6      296.11      290.63      5.89 o 
   4   2   6       59.76       57.56      3.94 o 
   5   2   6       64.56       64.74      4.73 o 
   6   2   6      103.86       95.73      6.20 o 
   7   2   6      434.24      424.78     13.64 o 
   8   2   6      533.86      533.83     19.38 o 
   9   2   6       43.14       34.89      5.04 o 
  10   2   6       35.44       39.48      7.29 o 
  11   2   6       12.76       24.78     11.79 o 
 -11   3   6        3.69        8.05      9.07 o 
 -10   3   6       34.66       36.88     11.53 o 
  -9   3   6       17.60       15.97      4.76 o 
  -8   3   6      476.76      472.92     21.80 o 
  -7   3   6      114.73      127.04     10.92 o 
  -6   3   6      337.39      350.15     16.69 o 
  -5   3   6      436.97      424.34     17.81 o 
  -4   3   6      363.51      382.20     16.42 o 
  -3   3   6      855.61      807.31     23.50 o 
  -2   3   6     1708.11     1708.69     36.38 o 
  -1   3   6     1036.18     1081.68     19.15 o 
   0   3   6     7511.64     7641.86     67.79 o 
   1   3   6     1036.42     1061.30     15.73 o 
   2   3   6     1707.60     1696.62     13.84 o 
   3   3   6      855.04      782.15      9.94 o 
   4   3   6      363.71      381.86      8.37 o 
   5   3   6      435.87      422.82     11.57 o 
   6   3   6      337.71      357.24     11.67 o 
   7   3   6      115.09      118.52      7.53 o 
   8   3   6      475.79      468.44     15.50 o 
   9   3   6       17.72        8.25      3.10 o 
  10   3   6       34.52       17.74      4.66 o 
  11   3   6        3.69        4.02      4.67 o 
 -11   4   6       40.47      100.53     17.37 o 
  -8   4   6      107.12      100.26      7.79 o 
  -7   4   6       82.25       77.59     10.85 o 
  -6   4   6       32.84       36.40      5.84 o 
  -5   4   6       88.77       91.56      8.04 o 
  -4   4   6      271.50      264.78     13.31 o 
  -3   4   6      562.79      562.12     13.24 o 
  -2   4   6       15.18       16.82      2.03 o 
  -1   4   6     4345.15     4696.14     62.72 o 
   0   4   6       77.07       64.78      4.07 o 
   1   4   6     4345.89     4613.49     50.02 o 
   2   4   6       15.24       21.12      2.43 o 
   3   4   6      564.14      547.63     11.28 o 
   4   4   6      271.17      269.58     10.21 o 
   5   4   6       88.75       96.39      4.64 o 
   6   4   6       32.70       35.31      4.04 o 
   7   4   6       82.04       73.01      6.02 o 
   8   4   6      107.07       84.35      9.64 o 
   9   4   6       92.03       84.10      8.66 o 
  10   4   6       27.07       29.58     10.19 o 
  11   4   6       40.67       54.98      6.36 o 
 -11   5   6        5.40       16.75     11.07 o 
  -9   5   6        7.04       11.61      4.96 o 
  -8   5   6       12.24        5.55      3.24 o 
  -7   5   6        4.97        0.71      2.46 o 
  -6   5   6      178.96      182.74      8.86 o 
  -5   5   6      145.48      147.43      9.82 o 
  -4   5   6      828.64      815.55     37.62 o 
  -3   5   6      783.35      779.01     15.72 o 
  -2   5   6      343.54      307.60      9.63 o 
  -1   5   6      324.74      348.47     12.30 o 
   0   5   6     5820.17     6523.36     88.42 o 
   1   5   6      324.78      370.86     17.70 o 
   2   5   6      344.05      298.26     10.52 o 
   3   5   6      783.91      739.96     17.86 o 
   4   5   6      828.29      829.49     15.35 o 
   5   5   6      145.30      140.89      7.49 o 
   6   5   6      179.14      200.20     16.31 o 
   7   5   6        4.97        5.60      4.33 o 
   8   5   6       12.16       15.43      5.09 o 
   9   5   6        7.06       15.15      5.20 o 
  10   5   6       10.04       13.44      3.97 o 
  11   5   6        5.42        1.80      3.63 o 
  -9   6   6       40.54       34.05      7.30 o 
  -8   6   6        7.49        7.13      4.61 o 
  -7   6   6        7.48        2.95      4.11 o 
  -6   6   6      163.37      186.88      8.82 o 
  -5   6   6      502.54      502.07     14.39 o 
  -4   6   6      661.84      646.77     14.14 o 
  -3   6   6       20.72       20.40      2.52 o 
  -2   6   6      723.13      729.73     15.81 o 
  -1   6   6      368.36      394.56     16.81 o 
   0   6   6      310.02      291.13     15.24 o 
   1   6   6      368.22      420.86     19.45 o 
   2   6   6      723.47      731.66     17.10 o 
   3   6   6       20.79       15.05      3.37 o 
   4   6   6      661.10      669.18     12.98 o 
   5   6   6      502.89      479.38     10.65 o 
   7   6   6        7.40        9.00      5.51 o 
   8   6   6        7.50       15.04      4.66 o 
   9   6   6       40.42       56.16      7.16 o 
  10   6   6        0.89       -1.45      4.64 o 
 -10   7   6       12.57       23.06      7.49 o 
  -9   7   6       78.90       87.68     12.58 o 
  -8   7   6       58.04       67.81     10.40 o 
  -7   7   6       95.19       90.10     11.77 o 
  -6   7   6       39.43       40.41      8.11 o 
  -5   7   6     1485.00     1512.44     45.28 o 
  -4   7   6      368.94      355.62     10.92 o 
  -3   7   6      551.61      531.50     12.32 o 
  -2   7   6      217.39      222.14      8.53 o 
  -1   7   6       57.74       52.31      4.61 o 
   0   7   6      810.07      846.11     27.24 o 
   1   7   6       57.74       72.19      8.57 o 
   2   7   6      217.58      240.77     16.11 o 
   3   7   6      551.00      530.56     25.10 o 
   4   7   6      369.28      336.66      8.91 o 
   7   7   6       95.48      115.04     14.31 o 
   8   7   6       57.94       82.48      8.95 o 
   9   7   6       78.79       88.43      9.35 o 
  10   7   6       12.58       13.18      5.21 o 
 -10   8   6       12.20       21.59      7.81 o 
  -9   8   6       10.25        4.15      4.18 o 
  -8   8   6      106.08      123.13     14.86 o 
  -7   8   6        7.17       17.22      6.64 o 
  -6   8   6      140.32      113.38     13.63 o 
  -5   8   6       72.34       81.97     11.37 o 
  -4   8   6      491.87      460.00      9.86 o 
  -3   8   6      308.58      324.89     12.08 o 
  -2   8   6      159.15      136.67      7.03 o 
  -1   8   6       72.04       80.21      5.85 o 
   0   8   6        4.13        3.03      2.42 o 
   1   8   6       72.02       90.90      7.11 o 
   2   8   6      158.78      157.98      9.72 o 
   3   8   6      309.09      332.25     20.43 o 
   4   8   6      492.45      506.52     18.64 o 
   5   8   6       72.22       57.88     10.31 o 
   6   8   6      140.19      150.61     16.04 o 
   7   8   6        7.15        0.61      4.86 o 
   8   8   6      106.14      134.19     16.34 o 
   9   8   6       10.26       11.89      3.86 o 
  10   8   6       12.19       14.23      4.93 o 
  -9   9   6       16.21       18.78      7.64 o 
  -8   9   6       18.51       24.16      7.72 o 
  -7   9   6        4.14       12.74      6.51 o 
  -6   9   6       46.53       36.63      9.14 o 
  -5   9   6       12.73       20.51      6.64 o 
  -4   9   6      171.76      161.94      6.11 o 
  -3   9   6      498.52      487.93     12.96 o 
  -2   9   6      126.41      128.10      7.30 o 
  -1   9   6      148.95      169.31     19.91 o 
   0   9   6       44.21       47.50      7.95 o 
   1   9   6      149.07      161.44     14.18 o 
   2   9   6      126.67      120.50      8.93 o 
   3   9   6      498.60      486.67     19.48 o 
   4   9   6      171.79      202.91     17.75 o 
   5   9   6       12.67        7.95      4.86 o 
   6   9   6       46.67       50.88      9.78 o 
   7   9   6        4.18        5.38      4.56 o 
   8   9   6       18.51       34.72      9.65 o 
   9   9   6       16.18       30.46      9.19 o 
  -9  10   6       23.30       38.28      9.98 o 
  -8  10   6        7.22       28.39      8.86 o 
  -7  10   6       19.94       25.29      7.89 o 
  -6  10   6       19.33       27.04      8.76 o 
  -5  10   6       85.64       89.17     12.87 o 
  -4  10   6       78.20       71.99      5.88 o 
  -3  10   6      399.93      414.23     12.57 o 
  -2  10   6      178.43      154.55      8.34 o 
  -1  10   6      187.11      190.16     17.67 o 
   0  10   6      113.76      117.56     12.29 o 
   1  10   6      187.09      184.30     10.81 o 
   2  10   6      178.05      169.84     10.81 o 
   3  10   6      399.55      421.56     17.76 o 
   4  10   6       78.06       66.27     11.13 o 
   5  10   6       85.62       88.69     12.80 o 
   6  10   6       19.29       30.26      8.69 o 
   7  10   6       19.82       16.11      6.46 o 
   8  10   6        7.23       16.68      8.36 o 
   9  10   6       23.31       42.62     10.87 o 
  -8  11   6       10.58       11.53      8.04 o 
  -7  11   6       24.27       34.76      9.67 o 
  -6  11   6        4.41        3.55      4.15 o 
  -5  11   6       33.63       26.87      8.13 o 
  -3  11   6      115.90      110.90      6.74 o 
  -2  11   6      101.07       95.63      6.87 o 
  -1  11   6      105.37       89.90      7.08 o 
   0  11   6      353.23      342.31     14.44 o 
   1  11   6      105.60       93.94      8.41 o 
   2  11   6      100.80       90.74      8.29 o 
   3  11   6      115.86      111.23     16.92 o 
   4  11   6       40.30       40.12      9.40 o 
   5  11   6       33.56       17.12      7.37 o 
   6  11   6        4.46        0.77      4.39 o 
   7  11   6       24.32       30.65      8.97 o 
   8  11   6       10.54       17.92      7.93 o 
  -8  12   6       12.01       16.06      8.08 o 
  -7  12   6       17.65       38.60     10.66 o 
  -6  12   6       24.02       22.43      9.39 o 
  -5  12   6        9.55       13.68      7.77 o 
  -3  12   6      159.88      126.04     11.49 o 
  -2  12   6       77.63       78.97      6.54 o 
  -1  12   6      149.99      137.39      8.98 o 
   0  12   6      188.85      196.59     12.93 o 
   1  12   6      150.18      159.04     10.77 o 
   2  12   6       77.89       75.52      7.91 o 
   3  12   6      159.60      154.59     11.64 o 
   4  12   6        4.24        7.74      4.50 o 
   5  12   6        9.54        9.44      6.52 o 
   6  12   6       24.02       31.73      8.59 o 
   7  12   6       17.76       21.92      9.14 o 
   8  12   6       11.97       14.18      7.21 o 
  -7  13   6       12.81       22.17      8.45 o 
  -6  13   6        7.06       10.75      7.04 o 
  -2  13   6       34.78       36.47      7.36 o 
  -1  13   6        6.81        0.08      3.13 o 
   0  13   6       14.31       13.32     11.61 o 
   1  13   6        6.85        9.35      7.54 o 
   2  13   6       34.99       31.80     10.95 o 
   3  13   6       16.43       17.02      4.90 o 
   4  13   6       36.52       43.31      6.99 o 
   5  13   6       12.51       29.34      8.16 o 
   6  13   6        7.07       -6.28      6.28 o 
   7  13   6       12.83       18.58      8.65 o 
  -2  14   6       10.92       25.00      6.87 o 
  -1  14   6       21.59        5.86      4.40 o 
   0  14   6       18.33       17.10      4.24 o 
   1  14   6       21.51       18.07      4.94 o 
   2  14   6       10.94       14.54      4.90 o 
   3  14   6       70.32       92.83     10.08 o 
   4  14   6        0.86       -0.83      3.68 o 
   5  14   6       12.10       -1.14      7.22 o 
   6  14   6       12.88        5.61      7.58 o 
  -1  15   6       13.35       16.40      6.32 o 
   0  15   6       13.14       11.50      6.09 o 
   1  15   6       13.38       20.15      8.84 o 
   2  15   6        5.68       13.32      4.73 o 
   3  15   6        4.29        0.63      3.75 o 
   4  15   6        0.22       -3.14      4.35 o 
   5  15   6        1.38       -4.68      4.68 o 
  -1  16   6       22.46       12.71      6.26 o 
   0  16   6        1.66        2.09      5.08 o 
   1  16   6       22.51        7.23      6.02 o 
   2  16   6        0.47        2.04      3.81 o 
   3  16   6        0.02        0.49      4.67 o 
   1   0   7        0.49        1.85      4.35 o 
   2   0   7       37.18       44.48      6.34 o 
   3   0   7        8.10        9.28      2.21 o 
   4   0   7      407.52      410.98      9.47 o 
   5   0   7       25.24       30.72      3.77 o 
   6   0   7      150.08      124.77      8.22 o 
   7   0   7       47.48       46.27      6.30 o 
   8   0   7       13.11        9.79      3.83 o 
   9   0   7       23.22       19.23      7.97 o 
  10   0   7       12.76       26.82      5.82 o 
  11   0   7       11.61       19.80     10.09 o 
 -11   1   7       30.43       49.48     11.96 o 
 -10   1   7       24.14       23.37      5.59 o 
  -9   1   7       45.47       49.61      6.81 o 
  -8   1   7       68.75       71.25      7.55 o 
  -7   1   7       88.89       93.38     10.69 o 
  -6   1   7      440.15      429.45     21.05 o 
  -5   1   7      115.27      125.04      6.01 o 
  -4   1   7      234.60      229.17      8.19 o 
  -3   1   7      103.85      112.51      9.56 o 
  -2   1   7      368.13      383.28      7.68 o 
  -1   1   7      814.92      824.90     18.75 o 
   0   1   7      119.47      124.95      7.03 o 
   1   1   7      815.08      829.10     22.18 o 
   2   1   7      368.57      363.57     17.06 o 
   3   1   7      103.74      110.42      8.21 o 
   4   1   7      234.52      229.03      9.20 o 
   5   1   7      115.02      123.64      6.11 o 
   6   1   7      440.96      432.04     16.44 o 
   7   1   7       89.12       93.01     18.21 o 
   8   1   7       69.06       55.01      7.27 o 
   9   1   7       45.51       33.60      9.72 o 
  10   1   7       24.11       33.23      6.42 o 
  11   1   7       30.54       34.37      6.45 o 
 -11   2   7       12.22       28.03      9.75 o 
 -10   2   7       16.78       15.24      8.65 o 
  -9   2   7        1.97        2.95      3.72 o 
  -8   2   7       29.99       28.61      6.03 o 
  -7   2   7      485.67      481.30     22.70 o 
  -6   2   7      314.36      313.62     17.30 o 
  -5   2   7      242.54      230.09     13.87 o 
  -4   2   7      607.09      647.92     23.47 o 
  -3   2   7      254.84      262.29     14.46 o 
  -2   2   7     2595.11     2532.50     33.51 o 
  -1   2   7     1637.86     1836.57     42.80 o 
   0   2   7      212.32      220.58     10.08 o 
   1   2   7     1636.23     1805.35     22.79 o 
   2   2   7     2595.02     2474.11     31.25 o 
   3   2   7      255.17      276.11     10.34 o 
   4   2   7      607.65      652.65     17.67 o 
   5   2   7      242.37      237.54     11.55 o 
   6   2   7      314.63      304.63     13.76 o 
   7   2   7      485.36      464.74     14.24 o 
   8   2   7       29.92       23.96      5.13 o 
   9   2   7        1.96        2.17      4.16 o 
  10   2   7       16.78       18.43      5.57 o 
  11   2   7       12.15       15.09      5.62 o 
 -11   3   7        2.01        8.31      8.75 o 
 -10   3   7       14.01       17.38     10.08 o 
  -9   3   7       35.29       46.88      7.79 o 
  -8   3   7       86.88       86.30      9.85 o 
  -7   3   7      107.49      121.66     10.99 o 
  -6   3   7        6.20       11.16      5.05 o 
  -5   3   7       51.11       48.79      4.35 o 
  -4   3   7       36.30       32.28      5.26 o 
  -3   3   7      133.93      126.15      7.61 o 
  -2   3   7      775.44      830.67     17.59 o 
  -1   3   7     3316.64     3319.33     46.98 o 
   0   3   7      631.55      659.95     22.54 o 
   1   3   7     3316.63     3384.64     58.75 o 
   2   3   7      775.57      871.01     17.20 o 
   3   3   7      133.74      127.88      4.84 o 
   4   3   7       36.19       44.62      3.62 o 
   5   3   7       51.21       59.56      4.68 o 
   6   3   7        6.14        6.10      2.79 o 
   7   3   7      107.33       99.44      7.15 o 
   8   3   7       86.99       76.21      6.53 o 
   9   3   7       35.26       27.20      4.13 o 
  10   3   7       13.98       10.15      3.66 o 
  11   3   7        2.01       -3.45      4.86 o 
 -11   4   7        5.87       35.50     11.21 o 
  -8   4   7      203.78      209.45     14.45 o 
  -7   4   7       60.92       65.24      8.00 o 
  -6   4   7        9.70        4.91      2.82 o 
  -5   4   7      131.52      134.69     10.36 o 
  -4   4   7      451.94      462.82     18.88 o 
  -3   4   7      642.97      649.68     15.37 o 
  -2   4   7      497.25      539.83     14.01 o 
  -1   4   7     1557.63     1679.93     37.55 o 
   0   4   7     2501.25     2499.18     48.71 o 
   1   4   7     1559.92     1535.34     37.96 o 
   2   4   7      498.19      506.72     17.49 o 
   3   4   7      644.07      628.09     16.03 o 
   4   4   7      452.19      461.13     14.93 o 
   5   4   7      131.49      136.20      6.81 o 
   6   4   7        9.70        9.65      3.82 o 
   7   4   7       60.69       62.19      5.65 o 
   8   4   7      204.30      225.01     10.89 o 
   9   4   7       49.92       50.20      7.17 o 
  10   4   7        4.70        6.80      3.95 o 
  11   4   7        5.84        6.11      8.34 o 
  -7   5   7       61.88       50.65      6.69 o 
  -6   5   7       28.62       22.76      4.88 o 
  -5   5   7      449.22      408.09     17.72 o 
  -4   5   7       65.78       82.42      7.82 o 
  -3   5   7      550.42      537.57     13.88 o 
  -2   5   7      270.69      301.78      9.96 o 
  -1   5   7      141.11      147.31      6.82 o 
   0   5   7      560.52      561.87     11.37 o 
   1   5   7      141.55      150.21     11.73 o 
   2   5   7      269.86      304.22     17.45 o 
   3   5   7      550.86      575.32     25.20 o 
   4   5   7       65.94       79.16     10.38 o 
   5   5   7      448.99      400.43     14.17 o 
   6   5   7       28.63       29.21      4.88 o 
   7   5   7       61.70       48.32      8.00 o 
   8   5   7      240.91      278.51     14.68 o 
   9   5   7       69.20       62.10      7.68 o 
  10   5   7       30.84       35.10      5.34 o 
  -7   6   7       17.10       15.12      3.83 o 
  -6   6   7      227.33      210.00     12.44 o 
  -5   6   7      307.23      309.44     15.06 o 
  -4   6   7       35.42       33.69      2.89 o 
  -3   6   7       60.17       59.87      6.52 o 
  -2   6   7       93.98       95.45      5.84 o 
  -1   6   7      631.20      617.09     14.14 o 
   0   6   7     2419.42     2414.85     49.53 o 
   1   6   7      630.78      639.80     25.12 o 
   2   6   7       94.15       87.44     10.23 o 
   3   6   7       60.08       58.05      8.25 o 
   4   6   7       35.54       34.70      8.73 o 
   5   6   7      307.39      321.90     21.83 o 
   6   6   7      227.18      231.30     11.96 o 
   7   6   7       17.08       12.40      4.22 o 
   8   6   7       77.35       82.84      8.52 o 
   9   6   7       26.68       20.59      5.21 o 
  10   6   7       14.76       17.26      4.31 o 
  -4   7   7      723.30      741.85     17.10 o 
  -3   7   7      398.82      379.85     10.98 o 
  -2   7   7       32.18       44.01      6.19 o 
  -1   7   7       91.98       87.69      8.65 o 
   0   7   7      367.09      384.42     19.00 o 
   1   7   7       91.81       88.94      9.71 o 
   2   7   7       32.12       27.13      6.18 o 
   3   7   7      397.55      390.38     22.21 o 
   4   7   7      723.74      729.89     32.36 o 
   5   7   7      435.72      453.15     26.46 o 
   6   7   7      150.26      131.44     14.86 o 
   7   7   7      114.42      125.08     13.19 o 
   8   7   7       71.55       64.59      6.59 o 
   9   7   7       16.02       15.84      4.08 o 
  10   7   7       72.94      101.10     11.09 o 
  -4   8   7      685.30      633.55     18.70 o 
  -3   8   7       63.41       63.99      5.54 o 
  -2   8   7      309.04      300.91     10.88 o 
  -1   8   7      257.89      252.42     10.58 o 
   0   8   7      123.83      136.86     11.71 o 
   1   8   7      257.79      261.76     17.11 o 
   2   8   7      309.68      337.61     20.50 o 
   3   8   7       63.63       64.12     10.34 o 
   4   8   7      685.15      690.35     32.16 o 
   5   8   7       55.90       54.85     10.05 o 
   6   8   7       78.52       70.49     12.35 o 
   7   8   7       32.98       47.87      7.39 o 
   8   8   7        6.84        2.99      3.42 o 
   9   8   7        2.80       10.66      8.99 o 
  -4   9   7       60.87       57.58      4.30 o 
  -3   9   7      582.15      570.41     14.78 o 
  -2   9   7      373.56      367.43     12.54 o 
  -1   9   7      109.34      107.82      7.38 o 
   0   9   7       30.16       40.34      5.12 o 
   1   9   7      109.34      113.11      8.31 o 
   2   9   7      373.32      364.73     15.33 o 
   3   9   7      581.44      587.44     30.79 o 
   4   9   7       60.72       57.68      6.94 o 
   5   9   7       47.93       44.54      6.51 o 
   6   9   7       42.04       44.88      8.55 o 
   7   9   7       32.18       42.10     13.07 o 
   8   9   7       54.54       71.44      9.35 o 
   9   9   7       10.20       12.21      5.42 o 
  -3  10   7        2.48        3.34      2.21 o 
  -2  10   7      217.45      232.53     16.97 o 
  -1  10   7      251.66      246.02     11.35 o 
   0  10   7       47.71       49.93      7.45 o 
   1  10   7      251.93      240.34     12.64 o 
   2  10   7      217.25      199.26     16.38 o 
   3  10   7        2.47        4.92      4.16 o 
   4  10   7      414.53      429.17     18.98 o 
   5  10   7        1.25        6.05      4.48 o 
   6  10   7       83.70       96.70     10.20 o 
   7  10   7       27.64       43.98      7.11 o 
   8  10   7       62.60      112.59     11.80 o 
   9  10   7        4.51        3.60      4.03 o 
  -3  11   7       27.60       30.31      4.70 o 
  -2  11   7       29.53       28.03      4.26 o 
  -1  11   7       41.08       41.03      5.05 o 
   0  11   7      202.06      191.18     11.12 o 
   1  11   7       41.09       40.89     15.12 o 
   2  11   7       29.57       28.01      5.37 o 
   3  11   7       27.70       35.24      6.11 o 
   4  11   7        3.58        1.81      3.61 o 
   5  11   7        8.38        6.47      5.47 o 
   6  11   7        0.69        0.21      3.95 o 
   7  11   7        5.65       20.22      5.84 o 
   8  11   7        3.49       -0.84      9.93 o 
  -3  12   7       22.62       13.25      4.17 o 
  -2  12   7       15.65       14.70      3.31 o 
  -1  12   7        1.46        0.69      2.98 o 
   0  12   7       15.05       20.64      4.54 o 
   1  12   7        1.44       -5.49      5.49 o 
   2  12   7       15.70       10.69      4.48 o 
   3  12   7       22.65       22.82      4.81 o 
   4  12   7       11.67       14.36      4.72 o 
   5  12   7       46.73       54.42     10.45 o 
   6  12   7        5.75       -1.00      6.67 o 
   7  12   7        0.57       -5.59      8.45 o 
  -2  13   7      125.56      123.55     12.88 o 
  -1  13   7       25.57       28.84      4.68 o 
   0  13   7      116.57      101.22      8.68 o 
   1  13   7       25.69       26.99      5.36 o 
   2  13   7      125.48      124.59     10.78 o 
   3  13   7       19.14       16.64      4.71 o 
   4  13   7       68.86       78.36     12.13 o 
   5  13   7        9.31        8.67      5.42 o 
   6  13   7        3.70        3.02      3.96 o 
  -2  14   7        8.75       14.95      6.00 o 
  -1  14   7       11.35       10.33      5.76 o 
   0  14   7        6.62        4.05      3.14 o 
   1  14   7       11.33       11.14      4.18 o 
   2  14   7        8.80        2.68      3.85 o 
   3  14   7       28.17       34.32      6.59 o 
   4  14   7       12.59       14.73      5.78 o 
   5  14   7       10.84       11.20      7.15 o 
  -1  15   7       15.26       23.27      7.49 o 
   0  15   7        3.82        3.34      5.02 o 
   1  15   7       15.24       22.17      5.45 o 
   2  15   7       11.77       13.13      4.55 o 
   3  15   7        5.33       15.41      5.43 o 
   4  15   7       35.89       37.97     18.60 o 
  -1  16   7        2.24        8.13      6.14 o 
   0  16   7       32.00       35.42      9.30 o 
   1  16   7        2.22        0.56      4.71 o 
   2  16   7        2.59       -0.31      3.60 o 
   0   0   8      220.88      251.58     14.61 o 
   1   0   8      319.38      297.11     11.19 o 
   2   0   8      307.40      324.08     17.26 o 
   3   0   8        0.74        8.12      2.89 o 
   4   0   8      195.39      208.54      7.07 o 
   5   0   8       12.20       11.41      2.54 o 
   6   0   8      185.56      183.54      8.42 o 
   7   0   8      132.25      151.48     14.55 o 
   8   0   8      239.26      250.58     14.22 o 
   9   0   8        8.07        3.72      6.35 o 
  10   0   8        0.75        1.43      6.34 o 
  11   0   8       10.27       12.21      7.55 o 
 -11   1   8        9.09       22.20      9.15 o 
 -10   1   8        9.03       16.41      5.10 o 
  -9   1   8        8.69       16.08      6.53 o 
  -8   1   8      254.23      260.63     14.28 o 
  -7   1   8       34.36       32.29      7.30 o 
  -6   1   8       46.03       45.57      7.49 o 
  -5   1   8      241.78      230.09      8.69 o 
  -4   1   8       94.59       95.79      9.66 o 
  -3   1   8       28.52       33.64      5.91 o 
  -2   1   8      360.72      334.71     14.02 o 
  -1   1   8      442.20      460.82     13.88 o 
   0   1   8     1982.48     2060.53     59.62 o 
   1   1   8      442.64      458.96     39.95 o 
   2   1   8      361.10      335.15     17.38 o 
   3   1   8       28.47       30.58      6.24 o 
   4   1   8       94.90       85.41      9.98 o 
   5   1   8      242.09      244.64     14.17 o 
   6   1   8       46.27       46.18      7.53 o 
   7   1   8       34.20       28.93     10.51 o 
   8   1   8      253.74      239.47     14.06 o 
   9   1   8        8.65        4.94      3.54 o 
  10   1   8        8.99        6.00      4.29 o 
  11   1   8        9.11       18.05      6.10 o 
 -11   2   8       22.66       38.94     11.01 o 
 -10   2   8       15.74       19.49      9.93 o 
  -9   2   8       80.49       98.51     12.16 o 
  -8   2   8      168.48      170.03     14.63 o 
  -7   2   8       76.46       77.24      9.76 o 
  -6   2   8      204.45      222.30     15.45 o 
  -5   2   8        3.13        2.84      1.61 o 
  -4   2   8      263.60      278.90     16.06 o 
  -3   2   8       41.07       42.76      6.93 o 
  -2   2   8      167.22      169.20      8.56 o 
  -1   2   8      225.55      262.60     10.48 o 
   0   2   8       43.11       49.50      4.93 o 
   1   2   8      225.55      242.09      7.69 o 
   2   2   8      166.88      181.62      9.23 o 
   3   2   8       41.17       35.85      8.42 o 
   4   2   8      263.64      278.01     12.44 o 
   5   2   8        3.06        2.56      2.83 o 
   6   2   8      204.75      196.37     11.51 o 
   7   2   8       76.26       82.72      8.37 o 
   8   2   8      168.42      152.13     11.46 o 
   9   2   8       80.63       81.02      8.98 o 
  10   2   8       15.61       14.32     10.82 o 
  11   2   8       22.67       21.04      5.77 o 
 -10   3   8        8.39       12.21      9.00 o 
  -9   3   8       39.98       31.14      7.11 o 
  -8   3   8      209.62      203.99     15.67 o 
  -7   3   8      124.98      128.66     11.90 o 
  -6   3   8       43.11       49.30      7.68 o 
  -5   3   8       24.05       28.44      2.74 o 
  -4   3   8      233.80      233.59     14.50 o 
  -3   3   8      434.34      463.23     13.94 o 
  -2   3   8      401.39      447.10     22.41 o 
  -1   3   8      398.71      433.77     13.46 o 
   0   3   8     2944.86     3204.23     58.90 o 
   1   3   8      398.73      417.40     19.64 o 
   2   3   8      401.64      435.61     12.21 o 
   3   3   8      435.00      468.95     14.32 o 
   4   3   8      233.24      233.03     14.81 o 
   5   3   8       24.20       24.14      4.57 o 
   6   3   8       42.96       49.10      4.48 o 
   7   3   8      124.92      123.62      7.58 o 
   8   3   8      209.66      190.21     13.13 o 
   9   3   8       40.09       33.11     10.68 o 
  10   3   8        8.36       16.61      5.58 o 
  -8   4   8       86.90       93.65     10.53 o 
  -7   4   8       11.92       11.95      4.44 o 
  -6   4   8       32.44       43.60      7.21 o 
  -5   4   8      158.33      136.76      5.03 o 
  -4   4   8       95.28      105.55      9.89 o 
  -3   4   8       93.31       95.82      6.44 o 
  -2   4   8      426.83      459.84     13.89 o 
  -1   4   8      452.28      546.68     21.43 o 
   0   4   8     1522.79     1547.42     38.76 o 
   1   4   8      452.55      561.39     23.17 o 
   2   4   8      427.37      453.93     21.65 o 
   3   4   8       93.30       88.24      4.55 o 
   4   4   8       95.06       99.04      5.03 o 
   5   4   8      158.19      148.53      6.95 o 
   6   4   8       32.52       30.11      3.83 o 
   7   4   8       11.98        4.36      2.73 o 
   8   4   8       86.76       78.93      6.83 o 
   9   4   8       34.40       40.56     16.94 o 
  10   4   8       36.27       59.75     12.26 o 
  -7   5   8       79.45       77.92      8.90 o 
  -6   5   8      424.53      401.92     19.20 o 
  -5   5   8      152.86      130.51     13.23 o 
  -4   5   8      887.75      873.51     27.98 o 
  -3   5   8      429.85      427.95     19.66 o 
  -2   5   8        4.89        8.03      3.70 o 
  -1   5   8        5.61       15.09      4.68 o 
   0   5   8      185.76      200.72     13.58 o 
   1   5   8        5.58        5.15      4.02 o 
   2   5   8        4.95        4.58      2.87 o 
   3   5   8      429.70      419.32     11.11 o 
   4   5   8      888.34      862.68     18.42 o 
   5   5   8      152.96      145.54      8.38 o 
   6   5   8      424.03      422.91     16.33 o 
   7   5   8       79.43       86.77      7.85 o 
   8   5   8       87.71       86.73      8.43 o 
   9   5   8        5.68        4.94      4.29 o 
  10   5   8       19.04       16.47      8.78 o 
  -7   6   8       26.22       26.76      5.10 o 
  -6   6   8      241.91      270.27     15.32 o 
  -5   6   8      361.18      385.56     17.95 o 
  -4   6   8     1278.68     1236.59     39.52 o 
  -3   6   8      195.79      196.22     12.63 o 
  -2   6   8      112.37      108.70      6.44 o 
  -1   6   8       44.70       51.34      4.19 o 
   0   6   8      363.63      380.78     20.65 o 
   1   6   8       44.72       53.92      8.18 o 
   2   6   8      111.99      121.22     12.49 o 
   3   6   8      196.01      185.12     15.33 o 
   4   6   8     1279.56     1355.95     43.91 o 
   5   6   8      361.61      341.53     12.99 o 
   6   6   8      241.53      236.05     11.94 o 
   7   6   8       26.32       30.87      5.59 o 
   8   6   8       45.94       49.10      7.40 o 
   9   6   8        7.38       15.07      8.18 o 
  10   6   8       13.65       19.20     11.43 o 
  -6   7   8       23.11       22.60      4.92 o 
  -4   7   8      648.78      626.98     18.08 o 
  -3   7   8      391.61      383.39     11.62 o 
  -2   7   8      291.14      289.56     16.06 o 
  -1   7   8      973.47      973.63     19.21 o 
   0   7   8        9.61       18.62      5.71 o 
   1   7   8      973.91     1022.48     34.16 o 
   2   7   8      291.39      307.53     19.46 o 
   3   7   8      391.38      415.75     23.40 o 
   4   7   8      648.19      594.86     29.79 o 
   5   7   8      477.31      430.34     26.13 o 
   6   7   8       23.01       21.51      7.72 o 
   7   7   8       13.26       12.80      4.18 o 
   8   7   8       13.99       21.19      8.18 o 
   9   7   8       32.02       37.42      7.09 o 
  10   7   8       28.06       35.13      7.10 o 
  -4   8   8       53.62       56.18      4.78 o 
  -3   8   8      291.99      311.28     10.86 o 
  -2   8   8      213.32      218.19      9.79 o 
  -1   8   8      154.93      138.75     12.94 o 
   0   8   8      344.79      315.24     18.38 o 
   1   8   8      154.04      141.98     13.50 o 
   2   8   8      213.53      243.10     18.37 o 
   3   8   8      291.99      322.24     21.35 o 
   4   8   8       53.47       45.42      9.95 o 
   5   8   8      223.77      237.98     20.09 o 
   6   8   8      166.32      139.89     16.38 o 
   7   8   8       57.66       41.30      9.60 o 
   8   8   8       65.51       79.28      9.82 o 
   9   8   8       26.85       37.36      7.48 o 
  -4   9   8       37.84       29.85      5.10 o 
  -3   9   8      125.27      128.09      7.26 o 
  -2   9   8       84.19       86.65      6.47 o 
  -1   9   8       94.53      104.35      7.49 o 
   0   9   8     1274.16     1339.26     28.34 o 
   1   9   8       94.65       94.75     11.58 o 
   2   9   8       84.18       90.09     11.80 o 
   3   9   8      125.34      132.26     14.22 o 
   4   9   8       37.83       34.01      8.28 o 
   5   9   8      145.57      179.23     18.83 o 
   6   9   8      140.34      148.15     12.27 o 
   7   9   8        6.96       11.38      5.40 o 
   8   9   8       38.08       53.08      8.77 o 
   9   9   8       43.22       53.25     12.20 o 
  -3  10   8       18.91       10.55      2.54 o 
  -2  10   8       97.57      101.64      8.06 o 
  -1  10   8      247.98      249.34     11.76 o 
   0  10   8      130.05      116.89     12.74 o 
   1  10   8      247.70      235.38     12.70 o 
   2  10   8       97.55       93.07     10.09 o 
   3  10   8       18.85        9.57      7.08 o 
   4  10   8       13.42       19.96      5.57 o 
   5  10   8       96.15       89.60      9.78 o 
   6  10   8       16.91       23.88      6.47 o 
   7  10   8        4.43        9.10      4.86 o 
   8  10   8       10.27       15.94      6.25 o 
  -3  11   8       85.31       83.15      6.45 o 
  -2  11   8       77.58       77.67      6.61 o 
  -1  11   8        2.16        1.73      2.81 o 
   0  11   8      139.01      149.16     10.07 o 
   1  11   8        2.16        4.82      3.41 o 
   2  11   8       77.49       79.55     10.38 o 
   3  11   8       85.44       75.69      8.83 o 
   4  11   8      138.48      159.51     16.29 o 
   5  11   8        5.63        3.07      4.15 o 
   6  11   8       31.02       35.34      7.26 o 
   7  11   8       10.58       14.76      5.55 o 
   8  11   8       24.70       43.46      7.75 o 
  -2  12   8        9.23       14.31      4.59 o 
  -1  12   8       21.20       21.56      6.19 o 
   0  12   8       71.01       64.31      7.04 o 
   1  12   8       21.25       14.71      4.38 o 
   2  12   8        9.23       13.19      4.27 o 
   3  12   8       21.78       31.44      5.82 o 
   4  12   8       56.35       76.86     14.38 o 
   5  12   8       12.93        8.43      4.48 o 
   6  12   8        4.81        4.94      4.86 o 
   7  12   8        7.26        1.96      4.57 o 
  -2  13   8      115.04      117.41     12.49 o 
  -1  13   8       13.17       13.76      5.21 o 
   0  13   8        7.98       11.18      4.35 o 
   1  13   8       13.21       11.09      4.52 o 
   2  13   8      114.97      122.53     11.29 o 
   3  13   8       22.40       20.38      5.26 o 
   4  13   8       13.47        9.40      4.39 o 
   5  13   8       14.33       28.06      7.96 o 
   6  13   8       36.75       43.34      9.32 o 
  -1  14   8        3.90       10.14      5.13 o 
   0  14   8       60.43       80.42      8.42 o 
   1  14   8        3.88        1.00      3.07 o 
   2  14   8       11.05       22.66      5.69 o 
   3  14   8       15.34       16.65      6.58 o 
   4  14   8       25.10       43.16      7.46 o 
   5  14   8       12.63       32.98      7.53 o 
  -1  15   8       47.84       46.91      9.83 o 
   0  15   8        1.41       -2.97      4.24 o 
   1  15   8       47.93       48.48      7.36 o 
   2  15   8        4.53        4.18      5.55 o 
   3  15   8        9.10       11.52     11.32 o 
   0  16   8        0.53       -4.84      5.77 o 
   1   0   9      672.97      710.66     18.61 o 
   2   0   9        7.55        1.37      3.76 o 
   3   0   9      333.12      298.12     10.05 o 
   4   0   9        4.10        9.82      4.32 o 
   5   0   9      435.77      432.18     22.64 o 
   6   0   9      130.01      116.80     12.44 o 
   7   0   9      133.56      109.05      9.42 o 
   8   0   9       19.75       20.50      4.89 o 
   9   0   9        0.01       -1.00      3.64 o 
  10   0   9        0.74       -3.86      4.22 o 
 -10   1   9       46.07       56.30      8.09 o 
  -9   1   9       26.52       29.69      6.13 o 
  -8   1   9       34.13       35.40      6.60 o 
  -7   1   9      162.29      172.51     15.44 o 
  -6   1   9       64.79       66.88      9.61 o 
  -5   1   9        7.53       11.82      2.76 o 
  -4   1   9      249.27      248.82     16.41 o 
  -3   1   9      152.29      135.52     11.98 o 
  -2   1   9       26.44       20.15      2.04 o 
  -1   1   9       69.42       60.00      5.72 o 
   0   1   9      797.35      846.02     20.46 o 
   1   1   9       69.23       64.57      8.05 o 
   2   1   9       26.50       17.39      5.21 o 
   3   1   9      152.52      150.40     12.72 o 
   4   1   9      249.16      255.22     17.18 o 
   5   1   9        7.52       10.62      3.98 o 
   6   1   9       64.84       74.96      7.73 o 
   7   1   9      162.50      149.03     10.87 o 
   8   1   9       34.13       40.57      6.76 o 
   9   1   9       26.54       13.20      4.93 o 
  10   1   9       46.16       44.22      7.49 o 
 -10   2   9        2.87       -3.31      6.59 o 
  -9   2   9       21.96       22.86      5.21 o 
  -8   2   9       42.16       47.11      8.63 o 
  -7   2   9      125.57      147.22     13.69 o 
  -6   2   9        0.17       -0.75      3.66 o 
  -5   2   9      172.15      158.67      7.41 o 
  -4   2   9      111.97       98.17     10.17 o 
  -3   2   9      120.50      100.57      9.96 o 
  -2   2   9      213.94      220.96     11.16 o 
  -1   2   9      812.98      843.07     20.10 o 
   0   2   9      261.53      244.20      8.48 o 
   1   2   9      813.04      827.77     17.12 o 
   2   2   9      213.70      214.87     13.32 o 
   3   2   9      120.62       95.18     11.16 o 
   4   2   9      111.97      108.49      7.67 o 
   5   2   9      172.23      168.75     10.20 o 
   6   2   9        0.17       -0.36      3.48 o 
   7   2   9      125.28      116.91      9.54 o 
   8   2   9       42.16       42.31      7.56 o 
   9   2   9       22.04       24.71      5.57 o 
  10   2   9        2.85        0.26      5.59 o 
 -10   3   9       76.17       84.09     15.96 o 
  -8   3   9      231.87      219.01     16.81 o 
  -7   3   9      196.55      169.90     14.29 o 
  -6   3   9      217.05      220.15     15.53 o 
  -5   3   9       96.55       88.94      5.22 o 
  -4   3   9        4.52        6.72      4.15 o 
  -3   3   9      383.19      362.56     13.25 o 
  -2   3   9      115.84      122.81      7.65 o 
  -1   3   9      674.55      683.79     18.20 o 
   0   3   9        5.91        4.45      3.73 o 
   1   3   9      675.31      680.46     26.61 o 
   2   3   9      115.77      119.24      6.49 o 
   3   3   9      382.56      368.48     12.82 o 
   4   3   9        4.47        7.64      3.02 o 
   5   3   9       96.81       96.12      7.83 o 
   6   3   9      216.90      207.33     12.37 o 
   7   3   9      195.87      195.27     12.63 o 
   8   3   9      232.06      225.33     14.17 o 
   9   3   9       92.36       90.94      9.80 o 
  10   3   9       76.33       91.10     11.80 o 
  -8   4   9       99.70      105.60     11.55 o 
  -7   4   9       15.43        2.09      3.64 o 
  -6   4   9      238.35      222.48     15.52 o 
  -5   4   9      432.32      421.24     20.90 o 
  -4   4   9      188.97      175.87     13.37 o 
  -3   4   9      282.89      284.44     11.57 o 
  -2   4   9      130.39      130.57      8.69 o 
  -1   4   9       93.03       92.07      6.89 o 
   0   4   9       33.40       28.69      6.34 o 
   1   4   9       93.06      101.85     10.69 o 
   2   4   9      130.68      120.13     11.74 o 
   3   4   9      283.02      306.06     19.25 o 
   4   4   9      189.32      194.00     10.38 o 
   5   4   9      432.46      421.20     16.43 o 
   6   4   9      238.51      234.69     13.38 o 
   7   4   9       15.39       17.75      4.97 o 
   8   4   9       99.58       90.19      9.15 o 
   9   4   9       64.56       64.47      8.98 o 
  10   4   9       19.00       37.53      9.89 o 
  -7   5   9      171.72      162.59     13.21 o 
  -6   5   9      263.61      253.91     16.34 o 
  -5   5   9      283.82      290.72     17.09 o 
  -4   5   9      228.83      220.81     14.82 o 
  -3   5   9       76.77       64.85      5.75 o 
  -2   5   9      116.39      107.38     10.43 o 
  -1   5   9        5.73        4.10      3.36 o 
   0   5   9       90.24       99.39     10.59 o 
   1   5   9        5.77        2.55      4.23 o 
   2   5   9      116.04      126.35     12.65 o 
   3   5   9       76.55       69.08      9.98 o 
   4   5   9      228.90      241.03      8.87 o 
   5   5   9      283.75      277.72     11.27 o 
   6   5   9      263.15      247.05     11.78 o 
   7   5   9      171.46      169.14     10.63 o 
   8   5   9       27.58       35.58      9.10 o 
   9   5   9       41.89       58.23     12.18 o 
  10   5   9       13.80       21.10      8.32 o 
  -7   6   9       16.81        8.66      3.33 o 
  -6   6   9       36.19       39.74      6.43 o 
  -5   6   9      219.81      197.08     13.85 o 
  -4   6   9      579.91      565.15     16.30 o 
  -3   6   9       18.38       21.82      5.35 o 
  -2   6   9      310.49      326.18     17.58 o 
  -1   6   9      532.93      502.34     22.36 o 
   0   6   9      220.79      245.51     16.56 o 
   1   6   9      533.39      496.78     23.94 o 
   2   6   9      311.04      290.74     19.15 o 
   3   6   9       18.29       20.71      2.57 o 
   4   6   9      580.08      553.12     28.12 o 
   5   6   9      219.79      209.39      9.90 o 
   6   6   9       36.26       36.15      5.11 o 
   7   6   9       16.80       12.15      7.09 o 
   8   6   9       20.62       12.27      7.30 o 
   9   6   9       22.46        7.00      7.24 o 
  10   6   9        8.57       14.51      8.83 o 
  -6   7   9       13.11       10.37      3.72 o 
  -4   7   9      255.02      242.12     13.79 o 
  -3   7   9       78.17       91.54      9.48 o 
  -2   7   9       14.31       10.14      2.68 o 
  -1   7   9      124.94      118.02      6.59 o 
   0   7   9      776.46      752.13     15.23 o 
   1   7   9      124.78      161.37     13.99 o 
   2   7   9       14.32       15.42      5.09 o 
   3   7   9       78.33       71.24     10.60 o 
   4   7   9      254.69      265.54     20.45 o 
   5   7   9      155.96      155.83      8.89 o 
   6   7   9       13.02        5.13      5.55 o 
   7   7   9       53.67       92.74     14.58 o 
   8   7   9       55.43       76.78     13.27 o 
   9   7   9        9.64       25.37      9.98 o 
  -4   8   9      218.76      200.70      8.53 o 
  -3   8   9      357.51      347.46     11.98 o 
  -2   8   9       22.30       22.46      5.66 o 
  -1   8   9      178.34      187.68     22.11 o 
   0   8   9       50.79       49.73      4.32 o 
   1   8   9      178.27      179.41     15.23 o 
   2   8   9       22.30       12.93      6.27 o 
   3   8   9      357.13      391.67     24.17 o 
   4   8   9      218.91      204.73     18.58 o 
   5   8   9      195.73      222.29     20.49 o 
   6   8   9       44.52       44.59     10.24 o 
   7   8   9        1.70       -1.87      7.08 o 
   8   8   9       10.87        8.04      7.26 o 
   9   8   9        7.82       12.25      5.73 o 
  -4   9   9       95.13       96.04      9.44 o 
  -3   9   9       11.39        6.31      2.21 o 
  -2   9   9       43.73       39.51      4.85 o 
  -1   9   9      209.75      205.38     10.73 o 
   0   9   9       99.46       86.98     10.81 o 
   1   9   9      209.76      210.37     17.21 o 
   2   9   9       43.94       36.01      8.74 o 
   3   9   9       11.38       10.92      5.74 o 
   4   9   9       95.12      116.88     15.06 o 
   5   9   9       33.85       45.07     10.58 o 
   6   9   9        8.46        8.62      7.16 o 
   7   9   9       21.67       31.88      6.64 o 
   8   9   9        7.83        7.94      4.51 o 
  -3  10   9        8.82       13.26      5.27 o 
  -2  10   9        8.61        9.91      4.91 o 
  -1  10   9      180.66      179.27     10.39 o 
   0  10   9       19.05       17.10      4.12 o 
   1  10   9      180.51      184.93     11.40 o 
   2  10   9        8.60       13.39      4.01 o 
   3  10   9        8.86        5.41      3.84 o 
   4  10   9       30.41       38.62      6.93 o 
   5  10   9       42.01       46.52      7.55 o 
   6  10   9       17.49       24.54     11.16 o 
   7  10   9        1.14        9.45      5.75 o 
   8  10   9        4.74        3.82      6.51 o 
  -2  11   9      154.07      139.65      9.02 o 
  -1  11   9      268.03      239.57     12.31 o 
   0  11   9      250.18      248.18     13.16 o 
   1  11   9      267.57      255.55     16.15 o 
   2  11   9      153.96      140.05     10.90 o 
   3  11   9        5.40        8.10      5.80 o 
   4  11   9       84.31       92.39      9.73 o 
   5  11   9        2.47        7.18      6.28 o 
   6  11   9        8.85        5.60      3.93 o 
   7  11   9       39.78       52.83     13.47 o 
  -2  12   9        6.71        9.71      3.74 o 
  -1  12   9        5.20       -0.21      3.05 o 
   0  12   9       53.31       43.77      5.97 o 
   1  12   9        5.21        2.71      3.15 o 
   2  12   9        6.72        6.72      3.28 o 
   3  12   9       30.14       32.46      6.77 o 
   4  12   9       49.74       65.78     10.83 o 
   5  12   9       11.60       17.54      5.46 o 
   6  12   9       22.62       33.95      8.56 o 
  -2  13   9       37.18       62.28      9.39 o 
  -1  13   9        5.77        8.07      3.29 o 
   0  13   9        0.47        2.38      2.97 o 
   1  13   9        5.79        6.70      3.49 o 
   2  13   9       37.07       52.25     16.09 o 
   3  13   9       18.56       24.24      5.68 o 
   4  13   9        3.34        6.39      4.63 o 
   5  13   9        4.45       -0.10      4.38 o 
   6  13   9        2.70       12.28      5.14 o 
  -1  14   9       10.57       15.71      6.83 o 
   0  14   9        1.68        6.23      7.07 o 
   1  14   9       10.52       12.99      4.29 o 
   2  14   9       33.42       28.01      6.00 o 
   3  14   9       19.69       32.33      6.47 o 
   4  14   9       14.83       12.19      4.50 o 
  -1  15   9       25.22       18.79      6.97 o 
   0  15   9        0.00        8.74      5.64 o 
   1  15   9       25.11       27.12      7.06 o 
   2  15   9        1.60       -0.69      6.74 o 
   3  15   9       34.13       36.97      7.31 o 
   0   0  10      251.10      206.69     14.96 o 
   1   0  10      218.08      201.83     11.65 o 
   2   0  10      414.30      406.41     21.18 o 
   3   0  10      220.66      239.36      9.18 o 
   4   0  10       42.35       56.42      5.12 o 
   5   0  10       18.47       22.83      6.69 o 
   6   0  10       30.66       30.77      7.57 o 
   7   0  10       74.87       72.39     11.04 o 
   8   0  10       93.05       90.35      9.35 o 
   9   0  10        2.61        7.33      4.57 o 
  10   0  10        0.29       -0.09      4.02 o 
 -10   1  10        9.16       17.95      5.29 o 
  -9   1  10        8.74        2.40      5.63 o 
  -8   1  10       66.40       70.20      8.01 o 
  -7   1  10        6.00        8.70      5.00 o 
  -6   1  10      159.29      159.14     14.50 o 
  -5   1  10       39.34       42.32      8.23 o 
  -4   1  10      127.65      115.16     11.95 o 
  -3   1  10      137.07      122.47     11.64 o 
  -2   1  10       96.01       98.00     10.08 o 
  -1   1  10      232.97      244.61     11.34 o 
   0   1  10      176.87      202.26     10.42 o 
   1   1  10      232.74      234.35     11.33 o 
   2   1  10       96.06      102.01     11.38 o 
   3   1  10      137.02      141.42     12.86 o 
   4   1  10      127.55      118.53     12.43 o 
   5   1  10       39.16       47.30      6.22 o 
   6   1  10      158.96      163.50     12.28 o 
   7   1  10        5.99       13.40      4.36 o 
   8   1  10       66.47       71.24      8.27 o 
   9   1  10        8.73        6.68      3.35 o 
  10   1  10        9.13       10.33      9.50 o 
 -10   2  10       19.45       26.47     11.03 o 
  -9   2  10       58.27       64.18      9.18 o 
  -8   2  10      300.47      294.76     20.69 o 
  -7   2  10       67.49       76.52     10.60 o 
  -6   2  10       12.98        6.15      4.68 o 
  -5   2  10       27.57       36.43      7.34 o 
  -4   2  10      129.02      138.22     12.92 o 
  -3   2  10      167.41      149.33     13.11 o 
  -2   2  10       34.61       28.52      4.48 o 
  -1   2  10      178.33      167.02     12.62 o 
   0   2  10      578.01      553.23     19.89 o 
   1   2  10      178.32      170.66     10.09 o 
   2   2  10       34.79       36.65      4.42 o 
   3   2  10      166.99      159.36     15.43 o 
   4   2  10      129.45      134.15      8.91 o 
   5   2  10       27.62       25.21      4.66 o 
   6   2  10       12.96        8.20      7.99 o 
   7   2  10       67.82       62.00      7.65 o 
   8   2  10      300.36      324.06     17.25 o 
   9   2  10       58.37       54.99      7.95 o 
  10   2  10       19.51       19.64      8.90 o 
 -10   3  10        3.68       17.51      9.94 o 
  -8   3  10      259.25      274.48     19.47 o 
  -7   3  10      184.12      188.53     16.03 o 
  -6   3  10       44.02       49.75      8.25 o 
  -5   3  10       61.53       55.56      8.48 o 
  -4   3  10       33.47       35.20      7.11 o 
  -3   3  10      126.03      108.79      7.85 o 
  -2   3  10      503.28      527.02     16.84 o 
  -1   3  10      134.26      123.20      8.26 o 
   0   3  10      150.83      163.07     13.61 o 
   1   3  10      134.35      140.40     13.08 o 
   2   3  10      503.83      508.18     13.88 o 
   3   3  10      126.17      127.05      7.85 o 
   4   3  10       33.57       32.18      4.75 o 
   5   3  10       61.77       52.32      6.20 o 
   6   3  10       44.18       39.50      6.00 o 
   7   3  10      184.05      181.57     12.45 o 
   8   3  10      258.99      283.13     16.21 o 
   9   3  10       16.24       13.73      6.91 o 
  10   3  10        3.68       -3.35      4.53 o 
  -8   4  10       65.49       58.67      9.04 o 
  -7   4  10       84.04       87.73     10.55 o 
  -6   4  10       90.72       93.83     11.04 o 
  -5   4  10       80.20       86.17     10.35 o 
  -4   4  10      493.28      496.19     23.43 o 
  -3   4  10       10.71        7.32      3.22 o 
  -2   4  10      291.96      283.64     12.34 o 
  -1   4  10      398.12      410.80     14.70 o 
   0   4  10      582.33      593.61     25.97 o 
   1   4  10      397.90      357.09     20.37 o 
   2   4  10      291.65      292.37     19.32 o 
   3   4  10       10.86        6.38      5.11 o 
   4   4  10      493.12      500.95     16.97 o 
   5   4  10       80.40       89.23      8.04 o 
   6   4  10       90.75      106.15      9.02 o 
   7   4  10       83.91       79.61     11.14 o 
   8   4  10       65.41       56.83      7.61 o 
   9   4  10       11.23       10.31      4.79 o 
  10   4  10       35.16       20.21      8.23 o 
  -7   5  10       14.24        9.07      4.60 o 
  -6   5  10       27.63       30.18      6.88 o 
  -5   5  10      133.70      123.75     12.00 o 
  -4   5  10      252.87      230.98     16.20 o 
  -3   5  10      404.28      402.24     14.68 o 
  -2   5  10      458.19      506.52     23.06 o 
  -1   5  10      320.04      324.12     19.11 o 
   0   5  10      422.94      418.39     22.09 o 
   1   5  10      320.70      313.26     19.58 o 
   2   5  10      458.05      479.89     24.78 o 
   3   5  10      405.25      388.17     23.17 o 
   4   5  10      252.94      224.58     18.16 o 
   5   5  10      133.81      128.76     14.50 o 
   6   5  10       27.62       41.49      9.86 o 
   7   5  10       14.26        6.06      6.55 o 
   8   5  10       54.70       68.01     12.32 o 
   9   5  10       15.14       22.71      7.51 o 
  10   5  10       16.70       21.62     10.19 o 
  -6   6  10      151.31      139.35     12.51 o 
  -5   6  10      155.89      159.61     13.59 o 
  -4   6  10       48.65       49.58      5.25 o 
  -3   6  10        2.73        0.44      3.20 o 
  -2   6  10      331.78      354.02     19.40 o 
  -1   6  10      190.65      180.36     14.45 o 
   0   6  10      146.65      151.18     13.57 o 
   1   6  10      190.57      213.23     16.21 o 
   2   6  10      331.62      339.39     21.28 o 
   3   6  10        2.73        8.55      5.58 o 
   4   6  10       48.84       36.78      8.81 o 
   5   6  10      155.83      140.74     15.33 o 
   6   6  10      151.30      174.54     17.86 o 
   7   6  10       35.40       23.30      8.10 o 
   8   6  10       93.43      103.80     16.49 o 
   9   6  10       10.12       16.14      8.12 o 
  -6   7  10      204.01      196.29     14.45 o 
  -4   7  10      278.90      272.26     16.51 o 
  -3   7  10      470.45      438.31     21.44 o 
  -2   7  10       78.56       74.79      9.68 o 
  -1   7  10       32.98       25.82      6.65 o 
   0   7  10       23.93       26.97      6.94 o 
   1   7  10       32.90       50.63      9.74 o 
   2   7  10       78.38       70.58     10.61 o 
   3   7  10      470.12      432.59     25.51 o 
   4   7  10      279.04      269.84     21.37 o 
   5   7  10      147.38      151.51     16.59 o 
   6   7  10      203.94      227.62     21.24 o 
   7   7  10       65.88       69.59     12.41 o 
   8   7  10        4.70        3.42      6.27 o 
   9   7  10       19.59       35.13     11.26 o 
  -4   8  10       15.68       16.22      4.93 o 
  -3   8  10      187.47      185.17     14.00 o 
  -2   8  10        6.94        3.00      4.28 o 
  -1   8  10      468.03      444.13     23.59 o 
   0   8  10       60.49       57.46      9.22 o 
   1   8  10      467.96      453.60     24.93 o 
   2   8  10        6.92        2.09      4.80 o 
   3   8  10      187.35      194.42     17.33 o 
   4   8  10       15.68        3.69      5.52 o 
   5   8  10       78.20       65.83     11.93 o 
   6   8  10        7.44        6.10      7.08 o 
   7   8  10        3.70       -0.28      4.92 o 
   8   8  10       14.60       16.11      8.97 o 
   9   8  10        3.25        4.94      6.67 o 
  -4   9  10       38.21       44.53      6.99 o 
  -3   9  10        9.59        4.99      2.05 o 
  -2   9  10      154.47      144.80      9.15 o 
  -1   9  10       49.19       51.93      8.73 o 
   0   9  10      171.45      186.24     15.65 o 
   1   9  10       49.01       50.94      9.08 o 
   2   9  10      154.40      170.90     16.44 o 
   3   9  10        9.63       10.73      7.03 o 
   4   9  10       38.10       48.00     10.42 o 
   5   9  10       53.33       56.59     10.66 o 
   6   9  10       27.55       38.25      9.81 o 
   7   9  10        3.08       15.74      8.70 o 
   8   9  10       30.17       36.67     12.79 o 
  -3  10  10       14.97       14.35      7.48 o 
  -2  10  10       29.40       29.43      4.51 o 
  -1  10  10       19.93       20.33      4.10 o 
   0  10  10       14.24        5.54      2.91 o 
   1  10  10       19.86       22.09      7.30 o 
   2  10  10       29.42       33.59      8.39 o 
   3  10  10       15.01       22.41      7.83 o 
   4  10  10       31.17       34.96      9.04 o 
   5  10  10        8.09        2.65      5.68 o 
   6  10  10        6.29        0.78      4.43 o 
   7  10  10        4.58        7.41      4.38 o 
  -2  11  10        8.65        6.90      3.33 o 
  -1  11  10       10.06        1.87      4.29 o 
   0  11  10       55.19       47.06      6.28 o 
   1  11  10       10.09        3.90      3.95 o 
   2  11  10        8.68       14.03      4.80 o 
   3  11  10       80.70       86.22      9.41 o 
   4  11  10        6.44        1.58      3.74 o 
   5  11  10       26.01       30.11      6.38 o 
   6  11  10        3.53        7.98      6.82 o 
   7  11  10       44.95       50.73      8.69 o 
  -2  12  10        6.68        5.81      3.39 o 
  -1  12  10       34.98       30.28      5.43 o 
   0  12  10        8.34        6.22      3.50 o 
   1  12  10       35.01       25.56      5.43 o 
   2  12  10        6.74       10.36      4.04 o 
   3  12  10        3.47        5.38      3.96 o 
   4  12  10       53.91       57.94     13.65 o 
   5  12  10       37.56       55.08      8.41 o 
   6  12  10       41.86       50.49      8.26 o 
  -1  13  10        5.35        8.29      3.90 o 
   0  13  10        6.76        4.75      3.20 o 
   1  13  10        5.34        0.48      3.47 o 
   2  13  10        5.02        8.24      3.86 o 
   3  13  10       18.19       14.01      4.56 o 
   4  13  10       37.89       55.98     13.14 o 
   5  13  10       13.77        4.87      7.93 o 
  -1  14  10       25.94       31.44      7.77 o 
   0  14  10        4.10        5.79      3.54 o 
   1  14  10       25.87       28.53      5.47 o 
   2  14  10       22.86       20.66      5.58 o 
   3  14  10       36.79       47.60     21.13 o 
   4  14  10       96.80      140.73     13.11 o 
   0  15  10       16.86       29.68      8.43 o 
   1  15  10       26.15       31.48      8.65 o 
   1   0  11       62.93       52.81      5.73 o 
   2   0  11       86.24       85.71     10.37 o 
   3   0  11      208.61      197.27      8.45 o 
   4   0  11      209.72      215.12      9.62 o 
   5   0  11        0.06        1.61      4.58 o 
   6   0  11       58.89       51.82      9.24 o 
   7   0  11      142.62      149.06     11.24 o 
   8   0  11       35.62       38.51      6.73 o 
   9   0  11       81.85       91.76     17.07 o 
  10   0  11        5.94        9.38      4.39 o 
 -10   1  11        2.55       13.80      9.78 o 
  -9   1  11       44.38       53.31      8.43 o 
  -8   1  11      174.96      187.56     13.25 o 
  -7   1  11      160.53      152.89     15.49 o 
  -6   1  11       63.02       49.41      9.29 o 
  -5   1  11      278.86      233.52     17.81 o 
  -4   1  11      371.04      356.24     21.65 o 
  -3   1  11      229.25      215.55     16.58 o 
  -2   1  11      178.53      159.56      8.67 o 
  -1   1  11      165.63      168.43      9.95 o 
   0   1  11      615.05      643.04     19.49 o 
   1   1  11      165.74      160.34     14.43 o 
   2   1  11      178.37      176.33     15.07 o 
   3   1  11      229.55      243.65     17.90 o 
   4   1  11      370.84      344.79     21.94 o 
   5   1  11      278.23      257.43     13.18 o 
   6   1  11       63.09       65.88      7.69 o 
   7   1  11      160.49      173.25     16.21 o 
   8   1  11      175.19      176.56     12.83 o 
   9   1  11       44.39       47.33      7.39 o 
  10   1  11        2.57       -4.79      4.79 o 
 -10   2  11       23.88       84.40     15.76 o 
  -9   2  11      154.36      162.37     12.68 o 
  -8   2  11       33.54       37.51      8.55 o 
  -7   2  11      182.09      183.12     16.59 o 
  -6   2  11        9.50       10.79      5.35 o 
  -5   2  11      109.44      103.86     12.20 o 
  -4   2  11      428.44      382.75     21.91 o 
  -3   2  11       67.21       72.31      9.77 o 
  -2   2  11      624.90      641.21     19.47 o 
  -1   2  11        1.24        6.70      4.07 o 
   0   2  11      843.17      905.81     23.26 o 
   1   2  11        1.25        6.67      3.54 o 
   2   2  11      625.54      645.95     39.18 o 
   3   2  11       67.34       72.56      6.19 o 
   4   2  11      428.37      442.32     15.94 o 
   5   2  11      109.48       90.10     13.59 o 
   6   2  11        9.46        8.59      3.37 o 
   7   2  11      182.04      194.57     12.89 o 
   8   2  11       33.41       45.89      7.13 o 
   9   2  11      154.22      145.51     12.39 o 
  10   2  11       23.93       33.12     11.57 o 
 -10   3  11        2.42       38.11     13.01 o 
  -8   3  11      186.26      170.22     16.00 o 
  -7   3  11       53.69       47.86      8.96 o 
  -6   3  11       42.01       38.34      7.74 o 
  -5   3  11       96.53      108.97     12.22 o 
  -4   3  11      166.09      162.33     14.16 o 
  -3   3  11      188.37      166.51     23.88 o 
  -2   3  11       29.96       31.08      5.12 o 
  -1   3  11      130.93      133.77     10.55 o 
   0   3  11       82.97       66.03      9.08 o 
   1   3  11      130.99      141.90     13.88 o 
   2   3  11       29.87       26.89      3.40 o 
   3   3  11      188.05      184.35      9.60 o 
   4   3  11      165.81      166.28      9.94 o 
   5   3  11       96.61       97.74      8.38 o 
   6   3  11       42.06       35.32      5.88 o 
   7   3  11       53.75       49.34      6.91 o 
   8   3  11      186.31      200.77     14.17 o 
   9   3  11       38.79       35.32     16.31 o 
  10   3  11        2.43       -3.32      6.24 o 
  -8   4  11        2.82        1.37      3.66 o 
  -7   4  11       79.11       70.21     10.18 o 
  -6   4  11       35.75       38.02      8.09 o 
  -5   4  11      159.70      164.21     14.37 o 
  -4   4  11       83.90       87.14     10.75 o 
  -3   4  11      119.95      121.00      8.80 o 
  -2   4  11      532.09      542.89     17.78 o 
  -1   4  11        8.90        9.53      3.07 o 
   0   4  11       20.42       11.23      5.18 o 
   1   4  11        9.00       17.75      6.09 o 
   2   4  11      532.42      535.99     26.71 o 
   3   4  11      120.03      116.07     13.30 o 
   4   4  11       83.77       67.51      6.57 o 
   5   4  11      159.80      146.09      9.87 o 
   6   4  11       35.70       33.62      5.70 o 
   7   4  11       78.85       65.14      7.66 o 
   8   4  11        2.77        6.95      4.64 o 
   9   4  11       61.08       77.88     13.75 o 
  -7   5  11       44.13       56.35      8.76 o 
  -6   5  11      104.50      104.03     11.88 o 
  -5   5  11      165.80      182.61     15.00 o 
  -4   5  11      553.18      562.24     26.41 o 
  -3   5  11       73.01       67.51      6.54 o 
  -2   5  11       43.39       48.32      8.23 o 
  -1   5  11       87.02       80.59     10.47 o 
   0   5  11       15.20        7.63      4.54 o 
   1   5  11       87.18      103.92     12.43 o 
   2   5  11       43.39       40.88      8.30 o 
   3   5  11       73.05       58.18      9.66 o 
   4   5  11      553.31      536.33     28.86 o 
   5   5  11      165.73      172.27     17.41 o 
   6   5  11      104.90       93.90     13.58 o 
   7   5  11       44.04       29.23      8.43 o 
   8   5  11       59.35       71.36     13.72 o 
   9   5  11        8.49       21.31      8.34 o 
  -6   6  11       28.11       10.40      5.37 o 
  -5   6  11      101.56      113.59     11.89 o 
  -4   6  11      250.72      227.49     11.84 o 
  -3   6  11      640.99      673.56     28.08 o 
  -2   6  11      237.32      247.96     17.33 o 
  -1   6  11      156.63      154.05     14.22 o 
   0   6  11      103.68      132.45     13.35 o 
   1   6  11      156.97      139.81     14.00 o 
   2   6  11      237.57      253.73     19.38 o 
   3   6  11      641.04      627.13     31.09 o 
   4   6  11      250.62      257.38     20.80 o 
   5   6  11      101.46       90.37     13.51 o 
   6   6  11       28.09       22.71      8.05 o 
   7   6  11       11.09        3.09      5.64 o 
   8   6  11       39.32       41.43      9.88 o 
   9   6  11        3.50       -1.00      5.93 o 
  -6   7  11       15.23       21.41      5.76 o 
  -4   7  11      170.22      179.43     14.42 o 
  -3   7  11       14.91       14.96      5.48 o 
  -2   7  11      250.03      255.74     18.00 o 
  -1   7  11       70.07       68.07      9.59 o 
   0   7  11      219.46      257.53     18.66 o 
   1   7  11       69.81       75.93     10.75 o 
   2   7  11      250.01      244.28     19.15 o 
   3   7  11       14.89       21.27      8.24 o 
   4   7  11      169.91      182.76     18.12 o 
   5   7  11       74.97       64.36     12.22 o 
   6   7  11       15.26       22.21      8.74 o 
   7   7  11       98.57      103.30     15.80 o 
   8   7  11        6.17       -7.20      7.20 o 
   9   7  11        2.11       22.99      9.13 o 
  -4   8  11       12.59        6.14      4.35 o 
  -3   8  11      221.62      203.25     15.69 o 
  -2   8  11       64.97       50.46      8.33 o 
  -1   8  11       10.58        8.39      5.37 o 
   0   8  11        0.09        2.88      4.28 o 
   1   8  11       10.68       20.11      7.35 o 
   2   8  11       65.11       48.97      9.58 o 
   3   8  11      221.59      207.60     18.81 o 
   4   8  11       12.56       15.96      6.43 o 
   5   8  11       12.63       13.05      7.44 o 
   6   8  11       11.01       18.02      8.10 o 
   7   8  11       42.68       68.91     14.14 o 
   8   8  11        7.11        3.74      6.32 o 
  -4   9  11        0.19        4.29      4.06 o 
  -3   9  11       38.38       38.92      4.83 o 
  -2   9  11       55.84       61.99      9.01 o 
  -1   9  11      106.91       85.81     11.26 o 
   0   9  11      366.75      337.33     22.10 o 
   1   9  11      106.96       91.06     12.71 o 
   2   9  11       55.97       51.80      9.77 o 
   3   9  11       38.37       54.30     10.48 o 
   4   9  11        0.19        0.03      5.80 o 
   5   9  11       11.30       14.33      7.97 o 
   6   9  11       21.39       34.35      9.91 o 
   7   9  11       15.05        5.32      6.43 o 
   8   9  11        2.22        5.44      6.43 o 
  -3  10  11       58.03       56.51      8.61 o 
  -2  10  11       15.87       13.97      3.42 o 
  -1  10  11      129.58      130.72      9.72 o 
   0  10  11      116.02       96.44     12.22 o 
   1  10  11      129.50      147.91     15.69 o 
   2  10  11       15.84       15.83      6.82 o 
   3  10  11       57.63       58.06     11.03 o 
   4  10  11       56.38       47.60     11.02 o 
   5  10  11        8.60        2.89      5.83 o 
   6  10  11        8.66       30.92      9.91 o 
   7  10  11       26.72       19.56      6.23 o 
  -2  11  11       24.73       28.23      4.85 o 
  -1  11  11       62.38       81.69      8.89 o 
   0  11  11       12.38       10.34      4.23 o 
   1  11  11       62.29       73.32      8.16 o 
   2  11  11       24.85       20.99      4.83 o 
   3  11  11       11.77        5.71      4.45 o 
   4  11  11        7.38        6.92      3.50 o 
   5  11  11       10.56       -0.05      4.40 o 
   6  11  11        0.72        6.71      5.46 o 
  -2  12  11        6.01        7.74      5.63 o 
  -1  12  11        0.15        0.95      2.81 o 
   0  12  11        0.00       -0.18      5.17 o 
   1  12  11        0.15        7.91      4.98 o 
   2  12  11        6.00       -0.46      6.23 o 
   3  12  11       27.91       42.11      7.48 o 
   4  12  11       30.03       39.68      7.41 o 
   5  12  11       21.02       26.38     10.94 o 
  -1  13  11       14.75       19.26      4.62 o 
   0  13  11        6.21        4.66      3.60 o 
   1  13  11       14.77       13.88      5.45 o 
   2  13  11       47.74       37.43      6.61 o 
   3  13  11       10.73       20.06      5.64 o 
   4  13  11       29.86       41.42     18.74 o 
   0  14  11        6.45        0.40      4.29 o 
   1  14  11        0.48        3.14      3.43 o 
   2  14  11       12.49        6.97      8.20 o 
   3  14  11       21.28       26.49      6.49 o 
   0   0  12      157.86      161.15     14.57 o 
   1   0  12        0.26        0.10      3.13 o 
   2   0  12       11.19        6.06      5.46 o 
   3   0  12        1.77        2.29      1.77 o 
   4   0  12        3.51        1.59      5.57 o 
   5   0  12       26.03       39.52      8.98 o 
   6   0  12      161.82      158.37     16.31 o 
   7   0  12      130.14      122.71     10.28 o 
   8   0  12       85.54       85.25      9.33 o 
   9   0  12        1.29        0.60      3.95 o 
  -9   1  12       11.87       13.30      5.65 o 
  -8   1  12       29.82       47.51      7.42 o 
  -7   1  12       25.94       18.86      7.05 o 
  -6   1  12       64.90       65.79     10.84 o 
  -5   1  12      202.84      218.12     18.30 o 
  -4   1  12       97.42      105.24     12.49 o 
  -3   1  12      104.91       93.25     11.61 o 
  -2   1  12       39.14       41.19      2.89 o 
  -1   1  12      790.45      774.99     46.80 o 
   0   1  12        0.01        2.81      3.39 o 
   1   1  12      789.64      816.32     23.16 o 
   2   1  12       39.14       50.08      9.37 o 
   3   1  12      104.74      128.38     14.11 o 
   4   1  12       97.73       89.32     11.76 o 
   5   1  12      202.95      211.78     12.34 o 
   6   1  12       64.74       67.81     10.68 o 
   7   1  12       25.89       21.44      9.01 o 
   8   1  12       29.75       34.21      6.44 o 
   9   1  12       11.84       10.77      3.99 o 
  -9   2  12       51.09       72.33      9.16 o 
  -8   2  12       21.67       45.12      9.73 o 
  -7   2  12      188.78      198.75     17.96 o 
  -6   2  12        6.89        8.17      4.83 o 
  -5   2  12      144.79      171.51     15.77 o 
  -4   2  12       20.68       24.31      7.04 o 
  -3   2  12       39.83       43.51      8.74 o 
  -2   2  12      168.79      155.49     10.07 o 
  -1   2  12       39.32       33.46      5.16 o 
   0   2  12      172.65      180.15     10.86 o 
   1   2  12       39.28       40.85      3.75 o 
   2   2  12      168.92      161.07      8.45 o 
   3   2  12       39.82       38.85      4.94 o 
   4   2  12       20.72       20.06      6.45 o 
   5   2  12      144.58      146.77     10.19 o 
   6   2  12        6.86       -1.62      3.30 o 
   7   2  12      189.00      216.71     13.72 o 
   8   2  12       21.66       29.46      6.11 o 
   9   2  12       51.04       51.21      8.02 o 
  -8   3  12       34.03       43.75      9.30 o 
  -7   3  12      100.88       99.91     12.57 o 
  -6   3  12      113.18      102.93     12.46 o 
  -5   3  12       11.88       12.35      6.73 o 
  -4   3  12       72.93       83.23     10.87 o 
  -3   3  12      352.57      354.62     15.26 o 
  -2   3  12      394.02      407.39     33.49 o 
  -1   3  12      112.78      120.48      9.08 o 
   0   3  12      229.16      262.84     19.00 o 
   1   3  12      112.61       99.76     12.19 o 
   2   3  12      394.48      405.72     14.48 o 
   3   3  12      352.55      359.28     13.65 o 
   4   3  12       72.96       87.75      7.51 o 
   5   3  12       11.77       11.32      4.03 o 
   6   3  12      113.01      104.14      9.48 o 
   7   3  12      100.91      106.79     16.86 o 
   8   3  12       34.12       42.22      7.09 o 
   9   3  12       10.40       10.86      9.09 o 
  -8   4  12        4.07        7.26      4.83 o 
  -7   4  12       25.30       30.54      7.03 o 
  -6   4  12        4.13        4.48      4.26 o 
  -5   4  12      167.61      161.01     15.15 o 
  -4   4  12        6.40       16.01      6.55 o 
  -3   4  12      291.27      290.70     13.87 o 
  -2   4  12       35.01       37.25      5.63 o 
  -1   4  12      150.70      163.01     17.59 o 
   0   4  12        0.15       -1.38      5.56 o 
   1   4  12      150.42      145.99     14.29 o 
   2   4  12       34.97       21.74      6.43 o 
   3   4  12      291.36      340.00     22.82 o 
   4   4  12        6.46        3.45      2.96 o 
   5   4  12      167.62      157.62     10.67 o 
   6   4  12        4.15        7.28      3.66 o 
   7   4  12       25.30       16.56     17.81 o 
   8   4  12        4.05        8.95      8.65 o 
   9   4  12       32.67       29.46      9.44 o 
  -7   5  12        1.76        0.27      3.92 o 
  -6   5  12       23.12       24.96      6.85 o 
  -5   5  12       70.56       78.35     10.16 o 
  -4   5  12       36.30       26.23      7.31 o 
  -3   5  12       65.20       64.05      7.12 o 
  -2   5  12       58.90       53.80      9.11 o 
  -1   5  12       86.59       70.10     10.50 o 
   0   5  12       19.53       25.80      6.91 o 
   1   5  12       86.56       85.58     11.95 o 
   2   5  12       59.08       35.47      7.44 o 
   3   5  12       65.29       76.60     12.24 o 
   4   5  12       36.16       36.93      9.60 o 
   5   5  12       70.58       82.28     12.60 o 
   6   5  12       23.13       21.76      8.90 o 
   7   5  12        1.74       -0.13      5.78 o 
   8   5  12       74.23       82.13     13.88 o 
   9   5  12       27.26       39.54     11.86 o 
  -6   6  12       41.63       60.98      9.87 o 
  -5   6  12      222.43      234.81     18.22 o 
  -4   6  12        0.19        5.40      3.32 o 
  -3   6  12      331.72      311.01     20.21 o 
  -2   6  12        0.06        2.72      4.54 o 
  -1   6  12       57.61       49.07      8.98 o 
   0   6  12        0.01        0.12      4.80 o 
   1   6  12       57.76       60.54     10.39 o 
   2   6  12        0.06       -1.76      4.54 o 
   3   6  12      331.93      349.94     24.08 o 
   4   6  12        0.19       11.74      7.00 o 
   5   6  12      221.96      218.16     20.56 o 
   6   6  12       41.49       30.65      9.37 o 
   7   6  12       19.93       18.12      8.87 o 
   8   6  12        1.68       -7.62      7.62 o 
  -6   7  12       11.37        6.72      4.29 o 
  -4   7  12       11.82        8.19      4.01 o 
  -3   7  12      359.48      387.06     22.27 o 
  -2   7  12      119.69      114.52     12.70 o 
  -1   7  12      211.26      180.84     16.31 o 
   0   7  12        0.66       -2.67      4.80 o 
   1   7  12      211.16      211.37     17.80 o 
   2   7  12      119.92      110.24     13.76 o 
   3   7  12      359.43      391.80     25.84 o 
   4   7  12       11.80       10.47      5.16 o 
   5   7  12       12.81       12.12      5.75 o 
   6   7  12       11.36        8.60      6.66 o 
   7   7  12       24.41       27.59      8.97 o 
   8   7  12       38.78       29.89      8.70 o 
  -4   8  12       52.29       47.99      8.76 o 
  -3   8  12       29.63       26.47      6.94 o 
  -2   8  12       57.57       46.89      8.56 o 
  -1   8  12       52.35       47.41      9.00 o 
   0   8  12       89.06      106.57     12.67 o 
   1   8  12       52.35       40.06      9.83 o 
   2   8  12       57.65       58.88     10.69 o 
   3   8  12       29.71       27.16      8.11 o 
   4   8  12       52.02       29.37      8.70 o 
   5   8  12       95.68      106.22     15.03 o 
   6   8  12       15.17       10.62      7.68 o 
   7   8  12        1.90       -0.90      6.25 o 
   8   8  12        1.49        1.12      5.78 o 
  -4   9  12       23.96       17.01      5.11 o 
  -3   9  12       12.71        6.71      4.54 o 
  -2   9  12       25.63       25.78      6.94 o 
  -1   9  12       61.94       54.57      9.43 o 
   0   9  12       33.89       48.70      9.41 o 
   1   9  12       61.63       50.26      9.63 o 
   2   9  12       25.62       52.76     10.54 o 
   3   9  12       12.71       31.07      9.27 o 
   4   9  12       24.02       18.78      7.98 o 
   5   9  12        4.50        0.84      5.23 o 
   6   9  12       19.37       31.92     10.46 o 
   7   9  12        0.67       -6.87      6.87 o 
  -3  10  12       17.59       11.01      4.45 o 
  -2  10  12        3.05        6.57      3.00 o 
  -1  10  12        6.29       13.04      6.05 o 
   0  10  12       39.47       48.93      9.70 o 
   1  10  12        6.32        5.98      5.22 o 
   2  10  12        3.04       -6.65      6.65 o 
   3  10  12       17.55        9.81      6.19 o 
   4  10  12       24.27       37.01      9.59 o 
   5  10  12        3.09       15.39      8.48 o 
   6  10  12       47.52       68.87     13.55 o 
  -2  11  12        2.23        2.68      2.73 o 
  -1  11  12       13.34       16.70      8.84 o 
   0  11  12       11.62       12.36      3.90 o 
   1  11  12       13.29       10.58      4.51 o 
   2  11  12        2.21        5.38      4.93 o 
   3  11  12        6.77       -5.62      5.62 o 
   4  11  12       47.85       60.52     12.45 o 
   5  11  12        7.79       16.24     12.11 o 
   6  11  12       21.79       27.68     11.81 o 
  -1  12  12        0.20       -0.16      6.49 o 
   0  12  12        1.77        2.95      3.27 o 
   1  12  12        0.21        1.10      3.75 o 
   2  12  12        6.51        9.72      4.78 o 
   3  12  12       26.75       41.05     12.42 o 
   4  12  12       56.23       67.66     17.06 o 
   5  12  12       10.51       15.77     11.09 o 
  -1  13  12        9.75        4.39      3.36 o 
   0  13  12        4.60        0.01      3.26 o 
   1  13  12        9.77        3.21      3.52 o 
   2  13  12        6.80       13.75      8.40 o 
   3  13  12       10.20        3.73      4.57 o 
   0  14  12        0.27       -2.63      6.14 o 
   1  14  12       38.05       45.85      7.46 o 
   1   0  13      240.51      224.79     12.78 o 
   2   0  13      855.31      841.14     35.00 o 
   3   0  13       50.37       59.04     10.17 o 
   4   0  13      157.69      139.53     15.09 o 
   5   0  13      101.59      103.21     13.77 o 
   6   0  13      120.27      126.02     10.73 o 
   7   0  13        0.00        3.65     10.40 o 
   8   0  13        0.99        3.95      3.97 o 
   9   0  13        9.44       11.62      4.93 o 
  -9   1  13        2.21       12.36      7.67 o 
  -8   1  13       76.67       68.25      8.91 o 
  -7   1  13       32.65       33.72      9.00 o 
  -6   1  13      173.57      151.56     16.39 o 
  -5   1  13       73.82       96.15     13.05 o 
  -4   1  13      274.01      264.88     20.09 o 
  -3   1  13      207.25      201.98     17.72 o 
  -2   1  13       19.28       11.64      3.54 o 
  -1   1  13      504.33      481.11     18.77 o 
   0   1  13      743.77      786.88     23.76 o 
   1   1  13      504.24      495.74     19.14 o 
   2   1  13       19.41       14.98      5.82 o 
   3   1  13      206.93      216.55     18.25 o 
   4   1  13      273.83      261.55     13.22 o 
   5   1  13       74.07       78.84      7.83 o 
   6   1  13      173.33      172.87     12.25 o 
   7   1  13       32.71       31.91     13.07 o 
   8   1  13       76.70       75.11     10.89 o 
   9   1  13        2.18       -2.33     10.18 o 
  -9   2  13        3.50       10.65      3.91 o 
  -8   2  13      177.85      196.25     19.13 o 
  -7   2  13        0.95        0.24      4.10 o 
  -6   2  13        7.23       -1.08      4.57 o 
  -5   2  13      106.78       89.30     12.27 o 
  -4   2  13      138.29      132.94     14.30 o 
  -3   2  13       69.97       62.69     10.64 o 
  -2   2  13      476.11      472.07     22.06 o 
  -1   2  13      242.01      257.63     13.73 o 
   0   2  13     1014.55     1025.64     38.08 o 
   1   2  13      242.12      239.93      8.66 o 
   2   2  13      475.91      478.12     14.56 o 
   3   2  13       70.11       71.32      6.53 o 
   4   2  13      138.33      139.41     15.54 o 
   5   2  13      107.11      115.70      9.40 o 
   6   2  13        7.19        0.76      3.38 o 
   7   2  13        0.94        2.76      3.60 o 
   8   2  13      177.77      189.18     13.87 o 
   9   2  13        3.48       -3.64      4.47 o 
  -8   3  13       36.95       32.41      8.48 o 
  -7   3  13       26.48       34.58      8.32 o 
  -6   3  13       68.80       53.36     10.19 o 
  -5   3  13      134.95      128.36     14.43 o 
  -4   3  13       59.60       50.37      9.34 o 
  -3   3  13      358.26      358.69     16.20 o 
  -2   3  13      339.68      320.24     15.00 o 
  -1   3  13      304.02      292.03     14.49 o 
   0   3  13       58.94       49.14      9.41 o 
   1   3  13      304.03      284.18     20.85 o 
   2   3  13      339.83      316.76     11.30 o 
   3   3  13      358.00      351.24     16.57 o 
   4   3  13       59.41       54.53      6.10 o 
   5   3  13      134.90      120.90      9.58 o 
   6   3  13       68.77       62.04      7.29 o 
   7   3  13       26.43       34.79      6.47 o 
   8   3  13       36.91       38.72      6.96 o 
   9   3  13       11.58       12.40      5.61 o 
  -8   4  13        0.68        4.68      4.78 o 
  -7   4  13      102.98      112.18     13.76 o 
  -6   4  13       51.70       53.92     10.03 o 
  -5   4  13        5.36        4.91      3.82 o 
  -4   4  13       75.11       57.44      9.75 o 
  -3   4  13      396.14      381.85     16.63 o 
  -2   4  13       20.51       30.41      5.43 o 
  -1   4  13       76.71       68.18     10.49 o 
   0   4  13       13.80        5.07      5.05 o 
   1   4  13       77.15       77.50     11.45 o 
   2   4  13       20.49       25.62      7.53 o 
   3   4  13      396.40      394.12     25.54 o 
   4   4  13       74.99       57.82     11.07 o 
   5   4  13        5.39        6.37      3.94 o 
   6   4  13       51.67       48.94      6.94 o 
   7   4  13      102.89      117.66     10.74 o 
   8   4  13        0.68       -5.12      5.12 o 
  -7   5  13       59.53       52.67      9.80 o 
  -6   5  13       78.11       73.91     10.83 o 
  -5   5  13       75.59       59.30     10.24 o 
  -4   5  13      320.97      326.97     21.76 o 
  -3   5  13      118.16      119.69      9.52 o 
  -2   5  13      235.88      257.88     18.84 o 
  -1   5  13       95.21       73.90     10.90 o 
   0   5  13      105.08       93.68     12.28 o 
   1   5  13       95.31       84.56     12.33 o 
   2   5  13      236.42      230.56     19.49 o 
   3   5  13      118.32      128.92     14.88 o 
   4   5  13      320.81      340.62     24.87 o 
   5   5  13       75.60       77.78     13.13 o 
   6   5  13       78.10       68.49     12.46 o 
   7   5  13       59.55       75.66     13.53 o 
   8   5  13       34.06       30.13     10.21 o 
  -6   6  13        8.99       -1.75      3.83 o 
  -5   6  13       28.71       28.84      7.14 o 
  -4   6  13       90.39       88.22      8.34 o 
  -3   6  13       65.20       69.08     10.71 o 
  -2   6  13       70.36       85.67     11.45 o 
  -1   6  13      149.45      136.48     14.41 o 
   0   6  13       17.15       18.76      6.59 o 
   1   6  13      149.51      138.54     15.23 o 
   2   6  13       70.46       60.54     10.52 o 
   3   6  13       65.05       77.60     12.67 o 
   4   6  13       90.17      105.60     14.80 o 
   5   6  13       28.59       20.83      8.38 o 
   6   6  13        9.06       13.27      7.44 o 
   7   6  13       36.60       49.56     11.10 o 
   8   6  13       14.48       13.39      9.04 o 
  -6   7  13       24.78       36.61      7.94 o 
  -4   7  13       83.18       91.05     11.86 o 
  -3   7  13       47.50       39.33      8.18 o 
  -2   7  13       17.45       15.05      6.41 o 
  -1   7  13       11.51        5.95      4.67 o 
   0   7  13       20.25       18.92      7.17 o 
   1   7  13       11.53        7.75      5.98 o 
   2   7  13       17.50        4.22      4.91 o 
   3   7  13       47.40       33.17      9.00 o 
   4   7  13       83.33       86.43     13.53 o 
   5   7  13       25.62       18.38      7.62 o 
   6   7  13       24.87       40.50     10.22 o 
   7   7  13        8.47       13.55      8.04 o 
   8   7  13        5.31       21.87      8.81 o 
  -4   8  13       18.97       20.86      6.12 o 
  -3   8  13      135.76      117.27     13.21 o 
  -2   8  13       79.50       67.66     10.47 o 
  -1   8  13       17.33       18.88      6.68 o 
   0   8  13       62.79       62.66     10.24 o 
   1   8  13       17.30        9.86      6.69 o 
   2   8  13       79.38       65.79     11.73 o 
   3   8  13      135.61      153.95     17.20 o 
   4   8  13       18.98       17.44      7.41 o 
   5   8  13        0.05       12.93      6.87 o 
   6   8  13       38.06       35.62     10.06 o 
   7   8  13        1.21       -2.49      6.31 o 
  -4   9  13       11.90       17.68      6.32 o 
  -3   9  13       27.84       10.40      5.61 o 
  -2   9  13       52.77       49.06      9.54 o 
  -1   9  13        4.15        5.99      5.80 o 
   0   9  13        4.18        1.34      4.88 o 
   1   9  13        4.16       -5.99      5.99 o 
   2   9  13       52.89       51.21     10.10 o 
   3   9  13       27.81       17.26      7.32 o 
   4   9  13       11.94       30.27      9.37 o 
   5   9  13        8.87       12.57      6.83 o 
   6   9  13       52.44       80.11     14.82 o 
  -3  10  13       12.69       21.22      6.87 o 
  -2  10  13       18.49       14.04      5.38 o 
  -1  10  13        1.36        2.20      4.32 o 
   0  10  13        0.24        1.87      4.61 o 
   1  10  13        1.36        4.08      5.25 o 
   2  10  13       18.45        6.92      4.77 o 
   3  10  13       12.66       17.25      7.22 o 
   4  10  13        3.78       -4.64      5.51 o 
   5  10  13       42.58       68.93     13.69 o 
   6  10  13       10.99       16.43      8.57 o 
  -2  11  13        1.30       -0.06      3.93 o 
  -1  11  13        6.42       10.51      5.85 o 
   0  11  13        0.74       -5.48      5.48 o 
   1  11  13        6.43        6.16      4.47 o 
   2  11  13        1.31        5.10      5.26 o 
   3  11  13       22.98       34.12      8.18 o 
   4  11  13       47.28       79.59     14.41 o 
   5  11  13       16.77       21.23      8.87 o 
  -1  12  13        6.78        4.21      3.94 o 
   0  12  13       12.27       23.39      5.65 o 
   1  12  13        6.83        6.85      4.18 o 
   2  12  13       31.87       45.07      7.38 o 
   3  12  13       25.96       38.87      7.28 o 
   4  12  13       64.88       75.06     13.65 o 
   0  13  13       13.98        8.05      6.77 o 
   1  13  13       12.67       14.12      4.56 o 
   2  13  13        3.00        3.44      4.65 o 
   0   0  14     1005.80     1051.10     40.72 o 
   1   0  14       60.26       67.18      7.72 o 
   2   0  14       21.62       17.13      6.44 o 
   3   0  14      348.83      396.88     25.39 o 
   4   0  14       69.51       63.89     11.07 o 
   5   0  14      140.28      129.62     15.27 o 
   6   0  14      122.10      112.80     10.28 o 
   7   0  14       34.29       41.84     12.03 o 
   8   0  14        1.59       11.74      5.22 o 
  -8   1  14        6.36        4.75     11.16 o 
  -7   1  14        6.53        2.14      5.55 o 
  -6   1  14       51.22       48.53      9.92 o 
  -5   1  14       39.05       42.50      9.74 o 
  -4   1  14      108.30      123.78     14.66 o 
  -3   1  14       74.84       68.87     11.60 o 
  -2   1  14      114.76      101.46      9.28 o 
  -1   1  14      344.32      379.98     17.31 o 
   0   1  14       44.78       47.58      6.70 o 
   1   1  14      344.51      345.27     16.33 o 
   2   1  14      114.76      107.04     13.95 o 
   3   1  14       74.79       62.81     10.37 o 
   4   1  14      108.06      115.32      9.35 o 
   5   1  14       38.99       48.18      6.77 o 
   6   1  14       51.28       42.94      7.59 o 
   7   1  14        6.54        5.08      4.44 o 
   8   1  14        6.41       10.09      6.14 o 
  -8   2  14       87.09       86.57     13.58 o 
  -7   2  14       29.42       16.06      7.08 o 
  -6   2  14        3.16       11.47      6.30 o 
  -5   2  14      115.17      120.02     14.82 o 
  -4   2  14       93.67       87.70     12.55 o 
  -3   2  14      136.57      132.82     14.98 o 
  -2   2  14       30.68       18.85      7.66 o 
  -1   2  14      351.54      338.68     16.25 o 
   0   2  14      430.70      488.64     19.78 o 
   1   2  14      352.00      335.96     23.50 o 
   2   2  14       30.73       28.79      3.96 o 
   3   2  14      136.58      132.79     13.12 o 
   4   2  14       93.73       77.07      7.36 o 
   5   2  14      115.22      121.67      9.78 o 
   6   2  14        3.17        2.21      3.60 o 
   7   2  14       29.62       28.84      9.10 o 
   8   2  14       86.99       99.38     10.80 o 
  -8   3  14        6.58        8.22      5.26 o 
  -7   3  14       18.26       13.55      5.65 o 
  -6   3  14       19.76       18.96      7.16 o 
  -5   3  14       17.88       18.21      7.48 o 
  -4   3  14       71.65       67.83     10.72 o 
  -3   3  14       88.87       83.49      8.31 o 
  -2   3  14      140.21      130.03     10.15 o 
  -1   3  14      149.11      156.27     11.01 o 
   0   3  14        9.20       28.86      8.65 o 
   1   3  14      148.83      164.21     16.77 o 
   2   3  14      139.83      121.14     14.92 o 
   3   3  14       88.82       90.71      7.14 o 
   4   3  14       71.85       60.22      8.42 o 
   5   3  14       17.87       15.58      3.82 o 
   6   3  14       19.72       15.29      4.33 o 
   7   3  14       18.33       10.16      3.70 o 
   8   3  14        6.55        5.70      4.83 o 
  -7   4  14        2.86        9.34      6.32 o 
  -6   4  14        0.49        6.02      5.10 o 
  -5   4  14      126.79      127.73     14.52 o 
  -4   4  14       16.78        9.97      6.41 o 
  -3   4  14       43.58       40.91      6.36 o 
  -2   4  14        7.96        4.40      4.44 o 
  -1   4  14       54.51       56.65     10.15 o 
   0   4  14      272.15      284.13     21.42 o 
   1   4  14       54.53       48.93      9.07 o 
   2   4  14        8.06        3.84      4.53 o 
   3   4  14       43.57       48.09     10.54 o 
   4   4  14       16.88       12.07      6.60 o 
   5   4  14      126.77      125.17     16.06 o 
   6   4  14        0.49        5.54      3.79 o 
   7   4  14        2.87       -3.94      5.86 o 
   8   4  14       20.88       25.58      9.81 o 
  -7   5  14        4.42       10.22      5.52 o 
  -6   5  14       41.13       34.46      8.51 o 
  -5   5  14       29.63       26.10      7.74 o 
  -4   5  14       61.37       59.58     10.48 o 
  -3   5  14      200.21      232.81     13.32 o 
  -2   5  14       68.90       67.94     10.46 o 
  -1   5  14      249.19      260.96     20.41 o 
   0   5  14       13.33       30.33      7.38 o 
   1   5  14      249.36      234.72     19.96 o 
   2   5  14       69.10       57.14     10.91 o 
   3   5  14      200.70      200.51     19.50 o 
   4   5  14       61.27       80.29     12.92 o 
   5   5  14       29.67       32.54      9.69 o 
   6   5  14       41.06       48.51     10.90 o 
   7   5  14        4.38       17.28      9.42 o 
   8   5  14        1.68       18.98      9.58 o 
  -6   6  14       12.28       10.99      5.02 o 
  -5   6  14       66.31       57.77     10.43 o 
  -4   6  14       73.85       60.75     10.61 o 
  -3   6  14       48.40       75.23     11.21 o 
  -2   6  14       72.85       72.66     11.11 o 
  -1   6  14      112.46      110.67     13.58 o 
   0   6  14       14.60        9.66      5.45 o 
   1   6  14      112.44      132.07     15.35 o 
   2   6  14       72.97       81.99     12.87 o 
   3   6  14       48.62       66.83     11.59 o 
   4   6  14       73.84       56.40     11.30 o 
   5   6  14       66.32       77.69     13.23 o 
   6   6  14       12.29       13.39      7.53 o 
   7   6  14       12.03       13.85      7.90 o 
  -4   7  14      117.75      109.07     13.86 o 
  -3   7  14       10.78       23.14      7.28 o 
  -2   7  14       20.61       40.77      9.00 o 
  -1   7  14       53.65       58.23     10.56 o 
   0   7  14        8.06       -3.35      5.29 o 
   1   7  14       53.64       53.89     10.22 o 
   2   7  14       20.69       33.18      8.20 o 
   3   7  14       10.75       13.30      7.16 o 
   4   7  14      117.81      120.08     16.09 o 
   5   7  14        4.27       12.11      6.58 o 
   6   7  14       31.74       16.05      7.10 o 
   7   7  14        4.82       10.31      7.82 o 
  -4   8  14      134.40      164.98     16.06 o 
  -3   8  14        6.21        5.62      5.07 o 
  -2   8  14        1.76       -0.19      4.57 o 
  -1   8  14       27.27       23.31      7.47 o 
   0   8  14       95.48      116.15     14.72 o 
   1   8  14       27.31       46.67     10.70 o 
   2   8  14        1.75       13.02      6.51 o 
   3   8  14        6.15       11.72      7.17 o 
   4   8  14      134.39      152.35     18.50 o 
   5   8  14       36.31       32.59      8.83 o 
   6   8  14        5.66       14.59      7.19 o 
  -3   9  14       23.68       10.79      5.16 o 
  -2   9  14       79.24       68.35     11.44 o 
  -1   9  14        9.11       15.11      6.77 o 
   0   9  14       20.66       25.66      7.13 o 
   1   9  14        9.10       13.54      6.64 o 
   2   9  14       79.19      115.15     15.75 o 
   3   9  14       23.67       23.42      8.77 o 
   4   9  14       25.53       27.80      9.23 o 
   5   9  14       15.18       -0.44      7.16 o 
   6   9  14       12.06       11.23      6.41 o 
  -3  10  14       10.58       -0.93      4.66 o 
  -2  10  14       41.91       26.15      7.54 o 
  -1  10  14       21.19       38.61      9.11 o 
   0  10  14        7.82       13.97      6.56 o 
   1  10  14       21.25       31.72      9.22 o 
   2  10  14       41.86       36.84      9.60 o 
   3  10  14       10.57       12.24      7.80 o 
   4  10  14        2.73       20.35      9.18 o 
   5  10  14       18.67       24.97      9.52 o 
  -2  11  14        6.52       11.30      6.67 o 
  -1  11  14        5.83        8.32      4.33 o 
   0  11  14        2.44        4.59      5.90 o 
   1  11  14        5.86       -3.53      6.05 o 
   2  11  14        6.51        8.22      6.95 o 
   3  11  14        6.14       12.25      7.63 o 
   4  11  14       10.19       -0.49      6.19 o 
  -1  12  14       21.80       22.29      7.46 o 
   0  12  14       10.42        8.08      4.41 o 
   1  12  14       21.78       37.20      9.86 o 
   2  12  14       28.68       37.37      7.44 o 
   1   0  15        4.19        5.52      4.82 o 
   2   0  15       35.88       36.48      9.44 o 
   3   0  15        0.42        4.14      5.94 o 
   4   0  15       42.43       62.36     12.02 o 
   5   0  15       62.92       53.55     11.50 o 
   6   0  15      118.38      148.75     13.53 o 
   7   0  15       59.39       68.32     16.43 o 
   8   0  15       38.13       36.81     14.22 o 
  -8   1  15        6.62        5.03      4.21 o 
  -7   1  15       66.97       85.02     11.82 o 
  -6   1  15      121.31      119.83     15.47 o 
  -5   1  15       72.77       94.97     13.91 o 
  -4   1  15      338.59      297.52     23.51 o 
  -3   1  15        8.29       15.57      6.70 o 
  -2   1  15        9.36        0.00      4.00 o 
  -1   1  15      167.00      166.54     11.96 o 
   0   1  15        5.84        1.51      3.62 o 
   1   1  15      167.32      159.32     11.93 o 
   2   1  15        9.30        0.77      5.75 o 
   3   1  15        8.31        8.03      7.61 o 
   4   1  15      338.74      341.35     15.60 o 
   5   1  15       72.82       57.32     11.15 o 
   6   1  15      121.56      131.48     11.16 o 
   7   1  15       66.92       68.93      8.84 o 
   8   1  15        6.62       -1.55      6.98 o 
  -8   2  15        4.87       21.90      8.87 o 
  -7   2  15       44.94       35.85      9.67 o 
  -6   2  15       21.56       15.28      6.54 o 
  -5   2  15       63.32       66.94     11.66 o 
  -4   2  15      119.94      101.62     13.48 o 
  -3   2  15       30.77       34.61      8.76 o 
  -2   2  15       76.23       65.63      8.01 o 
  -1   2  15      104.45      104.29      9.59 o 
   0   2  15       39.84       35.14      6.40 o 
   1   2  15      104.42      103.92     13.69 o 
   2   2  15       76.16       86.62     13.26 o 
   3   2  15       30.98       41.85      9.61 o 
   4   2  15      119.90      108.97     14.76 o 
   5   2  15       63.13       59.32     11.56 o 
   6   2  15       21.64       23.15      5.30 o 
   7   2  15       44.90       47.82     10.91 o 
   8   2  15        4.87       17.58      6.17 o 
  -7   3  15        8.33       19.70      7.48 o 
  -6   3  15        9.37       -3.54      5.93 o 
  -5   3  15      104.07      124.01     15.24 o 
  -4   3  15       53.56       61.52     11.82 o 
  -3   3  15        0.51       -3.41      3.54 o 
  -2   3  15       56.56       61.49      7.41 o 
  -1   3  15      165.68      155.73     17.68 o 
   0   3  15       87.17      105.44     14.15 o 
   1   3  15      165.61      184.26     18.10 o 
   2   3  15       56.59       61.73     11.25 o 
   3   3  15        0.50       -3.81      5.73 o 
   4   3  15       53.64       57.36     11.94 o 
   5   3  15      104.11       83.65     13.81 o 
   6   3  15        9.34        9.28      7.13 o 
   7   3  15        8.26       25.96     10.22 o 
  -7   4  15        6.61        8.36      6.42 o 
  -6   4  15       33.51       37.11      8.65 o 
  -5   4  15       44.07       24.63      7.65 o 
  -4   4  15       25.23       12.21      6.28 o 
  -3   4  15       48.98       43.78     10.62 o 
  -2   4  15      100.86      105.14     11.88 o 
  -1   4  15       61.31       65.43     11.44 o 
   0   4  15      496.05      457.68     28.28 o 
   1   4  15       61.33       71.25     12.55 o 
   2   4  15      101.10       69.09     11.84 o 
   3   4  15       49.07       64.52     11.84 o 
   4   4  15       25.23        5.99      6.64 o 
   5   4  15       44.04       40.25     10.33 o 
   6   4  15       33.47       47.66     12.01 o 
   7   4  15        6.59       20.60      8.23 o 
  -7   5  15        2.28       -2.32      4.73 o 
  -6   5  15        6.05        3.28      4.96 o 
  -5   5  15        7.24       10.16      6.05 o 
  -4   5  15       49.12       29.65      7.22 o 
  -3   5  15        3.77        6.85      7.35 o 
  -2   5  15       13.75       17.36      7.59 o 
  -1   5  15       91.46       80.34     12.36 o 
   0   5  15        7.45        0.09      4.81 o 
   1   5  15       91.61       92.73     14.33 o 
   2   5  15       13.71        8.30      6.41 o 
   3   5  15        3.76        7.03      6.69 o 
   4   5  15       49.08       61.17     12.42 o 
   5   5  15        7.22       13.89      7.37 o 
   6   5  15        6.07       -1.90      6.31 o 
   7   5  15        2.26       16.99      9.04 o 
  -6   6  15        9.26        7.92      5.05 o 
  -5   6  15        0.45       -1.20      4.43 o 
  -3   6  15       31.37       46.53      9.17 o 
  -2   6  15       82.90       78.65     11.80 o 
  -1   6  15        3.07        1.45      4.61 o 
   0   6  15        0.00       -2.01      4.28 o 
   1   6  15        3.08       11.99      7.49 o 
   2   6  15       82.87       86.12     13.45 o 
   3   6  15       31.39       35.81      9.92 o 
   4   6  15       44.51       54.85     11.78 o 
   5   6  15        0.45       10.23      7.06 o 
   6   6  15        9.23       11.78      6.30 o 
   7   6  15        2.61       10.79      7.40 o 
  -4   7  15       30.09       21.67      7.25 o 
  -3   7  15       38.66       47.21     10.51 o 
  -2   7  15       36.94       48.16      9.81 o 
  -1   7  15       41.02       52.22     10.71 o 
   0   7  15       36.58       41.28     10.05 o 
   1   7  15       41.06       47.54      9.91 o 
   2   7  15       36.98       55.86     10.95 o 
   3   7  15       38.72       36.87     10.38 o 
   4   7  15       30.11       35.07     10.85 o 
   5   7  15       26.57       32.78     10.38 o 
   6   7  15       18.70       14.01      8.05 o 
  -4   8  15       31.08       35.13      8.17 o 
  -3   8  15       66.09       64.89     10.30 o 
  -2   8  15        4.50       11.33      6.12 o 
  -1   8  15       26.87       35.94      8.90 o 
   0   8  15        0.17        1.17      5.36 o 
   1   8  15       26.84       32.82      9.39 o 
   2   8  15        4.49       13.49      8.67 o 
   3   8  15       66.01       74.09     13.36 o 
   4   8  15       31.02       24.60      7.44 o 
   5   8  15       14.45       30.20     10.65 o 
   6   8  15        1.41        2.63      7.34 o 
  -3   9  15        5.17        2.74      5.21 o 
  -2   9  15       35.09       41.39      9.27 o 
  -1   9  15       48.47       63.51     11.45 o 
   0   9  15        9.82       19.07      8.39 o 
   1   9  15       48.40       62.03     12.01 o 
   2   9  15       35.08       59.62     12.41 o 
   3   9  15        5.19        4.09      6.08 o 
   4   9  15        2.88       11.86      8.86 o 
   5   9  15       12.86       17.61      7.98 o 
  -3  10  15       13.08       20.06      7.22 o 
  -2  10  15       29.22       32.79      9.04 o 
  -1  10  15       20.51       27.24      8.63 o 
   0  10  15        1.64       19.82      8.43 o 
   1  10  15       20.59       22.64      9.21 o 
   2  10  15       29.19       34.31      9.62 o 
   3  10  15       13.03       17.99      7.41 o 
   4  10  15       11.53       14.06      8.35 o 
  -2  11  15        8.93       25.03      8.26 o 
  -1  11  15       30.29       41.61      9.89 o 
   0  11  15        4.46        4.56      5.72 o 
   1  11  15       30.32       25.39      8.15 o 
   2  11  15        8.92        0.22      5.01 o 
   3  11  15       10.87       11.70      6.15 o 
   0   0  16      202.27      218.14     20.23 o 
   1   0  16        3.22        6.36      4.27 o 
   2   0  16        0.01        0.87      4.97 o 
   3   0  16       54.24       54.79     10.66 o 
   4   0  16        9.23       22.48      7.94 o 
   5   0  16        4.52       -3.54      6.87 o 
   6   0  16        0.00       -2.35      6.04 o 
   7   0  16        2.00        4.98      5.85 o 
  -7   1  16        4.98       14.74      4.58 o 
  -6   1  16       71.43       65.59     12.44 o 
  -5   1  16       48.10       59.99     12.28 o 
  -4   1  16      125.94      122.60     16.24 o 
  -3   1  16       70.99       66.35     11.62 o 
  -2   1  16       34.15       28.70      8.54 o 
  -1   1  16        2.08        3.31      3.24 o 
   0   1  16       48.21       39.35      7.21 o 
   1   1  16        2.07       -5.14      5.47 o 
   2   1  16       34.05       37.15      9.64 o 
   3   1  16       70.96       76.17     12.38 o 
   4   1  16      126.06      118.72     16.56 o 
   5   1  16       48.01       58.01     11.33 o 
   6   1  16       71.46       75.28     13.40 o 
   7   1  16        4.99       13.76      7.66 o 
  -7   2  16      125.97      151.02     18.24 o 
  -6   2  16       34.35       31.15      9.24 o 
  -5   2  16       21.69       21.68      8.46 o 
  -4   2  16      126.88      142.91     16.72 o 
  -3   2  16       26.50       23.52      8.33 o 
  -2   2  16        9.14        1.99      4.12 o 
  -1   2  16       54.86       59.06      8.87 o 
   0   2  16      158.91      142.62     11.76 o 
   1   2  16       54.68       51.27     11.17 o 
   2   2  16        9.14       16.81      8.39 o 
   3   2  16       26.59       20.94      8.17 o 
   4   2  16      127.20      123.49     16.25 o 
   5   2  16       21.68       15.47      8.06 o 
   6   2  16       34.39       38.95     10.75 o 
   7   2  16      125.98      153.31     19.42 o 
  -7   3  16       12.42       18.59      8.30 o 
  -6   3  16        9.44       13.64      6.47 o 
  -5   3  16        1.92       -3.05      6.06 o 
  -4   3  16       12.21        6.81      5.70 o 
  -3   3  16       71.49       75.62     12.75 o 
  -2   3  16       14.51       21.21      5.27 o 
  -1   3  16       15.95       21.33      8.05 o 
   0   3  16       76.78       61.09     12.30 o 
   1   3  16       15.98       12.30      6.52 o 
   2   3  16       14.51       21.41      8.13 o 
   3   3  16       71.55       54.91     11.59 o 
   4   3  16       12.21       14.55      7.12 o 
   5   3  16        1.93       -4.41      4.51 o 
   6   3  16        9.43       17.76      9.05 o 
   7   3  16       12.44       29.56      9.84 o 
  -7   4  16       18.08       19.46      8.10 o 
  -6   4  16       46.82       34.34      8.86 o 
  -5   4  16       17.71       24.07      7.87 o 
  -4   4  16        2.34        6.38      5.36 o 
  -3   4  16        4.10        5.37      5.28 o 
  -2   4  16        1.78        0.96      3.54 o 
  -1   4  16       21.17       25.12      8.54 o 
   0   4  16       44.68       49.77     10.60 o 
   1   4  16       21.16       19.14      7.15 o 
   2   4  16        1.79       -1.14      4.84 o 
   3   4  16        4.08       19.10      7.56 o 
   4   4  16        2.29        2.54      5.92 o 
   5   4  16       17.68       21.24      8.90 o 
   6   4  16       46.68       43.70     11.13 o 
   7   4  16       18.08       49.52     12.34 o 
  -6   5  16        7.67        5.71      4.46 o 
  -5   5  16       31.53       43.60      8.76 o 
  -4   5  16       67.21       52.23     10.41 o 
  -3   5  16       21.17       24.48      5.95 o 
  -2   5  16        0.90       -3.21      4.75 o 
  -1   5  16        9.42        5.48      4.73 o 
   0   5  16       19.92       24.56      7.59 o 
   1   5  16        9.38        5.03      6.72 o 
   2   5  16        0.88       -3.59      4.25 o 
   3   5  16       21.23       31.07      8.49 o 
   4   5  16       67.22       58.87     12.12 o 
   5   5  16       31.47       41.23     11.15 o 
   6   5  16        7.68        3.83      6.13 o 
  -6   6  16        3.00        2.67      5.16 o 
  -5   6  16        9.46        3.30      4.20 o 
  -3   6  16       21.40       20.79      6.49 o 
  -2   6  16        5.84        3.45      4.71 o 
  -1   6  16       62.43       72.43     12.24 o 
   0   6  16       45.85       33.08      9.51 o 
   1   6  16       62.31       68.47     12.36 o 
   2   6  16        5.83        2.39      5.56 o 
   3   6  16       21.38       22.54      8.09 o 
   4   6  16       38.46       40.97     11.30 o 
   5   6  16        9.44        5.30      6.34 o 
   6   6  16        2.99        7.26      6.35 o 
  -3   7  16       15.60       30.96      8.86 o 
  -2   7  16       42.20       39.78      9.03 o 
  -1   7  16       13.44       10.96      6.84 o 
   0   7  16       19.99       25.59      8.75 o 
   1   7  16       13.40        9.18      7.66 o 
   2   7  16       42.31       70.37     12.21 o 
   3   7  16       15.62       27.64     10.04 o 
   4   7  16       56.26       60.86     12.14 o 
   5   7  16        8.28       16.88      7.91 o 
  -4   8  16        8.47        2.81      4.63 o 
  -3   8  16       45.83       63.21     11.82 o 
  -2   8  16       10.50       21.78      7.96 o 
  -1   8  16       57.36       50.97     10.57 o 
   0   8  16       41.81       48.65     10.92 o 
   1   8  16       57.28       65.41     12.55 o 
   2   8  16       10.47       10.65      7.79 o 
   3   8  16       45.84       52.36     12.61 o 
   4   8  16        8.42       -1.40      7.79 o 
   5   8  16        8.57       -2.10      6.41 o 
  -3   9  16        3.22       13.43      7.36 o 
  -2   9  16        5.83       21.96      8.91 o 
  -1   9  16        9.30        8.10      5.26 o 
   0   9  16       73.49       82.54     13.46 o 
   1   9  16        9.33       16.69      6.61 o 
   2   9  16        5.86        4.43      6.88 o 
   3   9  16        3.22        9.45      8.04 o 
   4   9  16        3.98        0.41      5.47 o 
  -2  10  16       16.37        0.70      5.55 o 
  -1  10  16       21.96       34.84      9.66 o 
   0  10  16        0.60        3.72      4.88 o 
   1  10  16       21.96       10.82      6.00 o 
   2  10  16       16.33       32.44     11.11 o 
   1   0  17        1.23       -0.54      4.50 o 
   2   0  17       35.60       45.63     10.48 o 
   3   0  17       47.31       60.59     12.39 o 
   4   0  17       81.34       94.88     14.98 o 
   5   0  17       21.44       42.30     10.30 o 
   6   0  17       17.33        7.68      6.56 o 
  -6   1  17       26.72       26.92      8.72 o 
  -5   1  17       23.96       39.00      9.67 o 
  -4   1  17        0.03        1.51      7.07 o 
  -3   1  17       44.30       62.07     12.17 o 
  -2   1  17       10.39        6.19      6.23 o 
  -1   1  17       36.99       46.69      7.19 o 
   0   1  17        9.06       16.80      5.87 o 
   1   1  17       36.99       52.48     11.20 o 
   2   1  17       10.42        7.16      6.11 o 
   3   1  17       44.25       54.25     12.24 o 
   4   1  17        0.03       -0.38      5.79 o 
   5   1  17       23.94        9.60      7.76 o 
   6   1  17       26.66       21.68      8.83 o 
  -6   2  17       27.27       18.38      7.41 o 
  -5   2  17       34.01       41.05     10.13 o 
  -4   2  17       38.16       17.38      8.29 o 
  -3   2  17        1.12       -3.43      5.53 o 
  -2   2  17       35.75       28.73      6.58 o 
  -1   2  17       99.54       95.43     17.45 o 
   0   2  17       48.35       64.62     12.71 o 
   1   2  17       99.83      117.50     16.62 o 
   2   2  17       35.75       41.16     10.31 o 
   3   2  17        1.12        3.48      6.30 o 
   4   2  17       38.09       19.34      7.31 o 
   5   2  17       34.01       31.02     10.02 o 
   6   2  17       27.21        4.05      4.74 o 
  -6   3  17       32.96       30.04      9.60 o 
  -5   3  17        1.69       -6.04      6.04 o 
  -4   3  17        8.03       17.77      8.27 o 
  -3   3  17       60.37       28.85      9.22 o 
  -2   3  17       39.56       35.87      7.18 o 
  -1   3  17       64.05       59.28     10.89 o 
   0   3  17       46.12       57.26     11.26 o 
   1   3  17       64.04       63.65     11.91 o 
   2   3  17       39.56       40.31     10.55 o 
   3   3  17       60.49       58.96     12.56 o 
   4   3  17        8.00       13.19      7.32 o 
   5   3  17        1.70       -3.60      7.50 o 
   6   3  17       32.96       54.45     12.42 o 
  -6   4  17        1.13       -1.40      5.98 o 
  -5   4  17       10.10       19.32      7.83 o 
  -4   4  17       64.39       46.73     11.70 o 
  -3   4  17       62.30       72.58      8.65 o 
  -2   4  17        0.89        2.78      3.55 o 
  -1   4  17       30.35       47.32     11.07 o 
   0   4  17       85.41       81.93     13.33 o 
   1   4  17       30.29       27.88      8.86 o 
   2   4  17        0.89       18.64      9.16 o 
   3   4  17       62.37       67.76     13.64 o 
   4   4  17       64.23       69.65     12.66 o 
   5   4  17       10.14       30.85     10.78 o 
   6   4  17        1.14       -0.41      5.50 o 
  -5   5  17        6.96        8.71      5.59 o 
  -4   5  17        2.38        6.76      5.44 o 
  -3   5  17        1.05       -2.61      5.60 o 
  -2   5  17        8.62        6.56      5.15 o 
  -1   5  17       13.94       14.45      7.53 o 
   0   5  17        2.89       -2.22      5.43 o 
   1   5  17       13.93        7.13      5.62 o 
   2   5  17        8.61        4.80      6.88 o 
   3   5  17        1.05       -2.48      6.14 o 
   4   5  17        2.40        8.35      5.42 o 
   5   5  17        7.00       11.34      7.84 o 
  -3   6  17        2.29        4.57      5.63 o 
  -2   6  17       17.03       26.79      8.77 o 
  -1   6  17       11.99       19.41      7.45 o 
   0   6  17        5.30       10.26      7.07 o 
   1   6  17       11.96        5.14      6.77 o 
   2   6  17       17.04       18.18      7.04 o 
   3   6  17        2.29        4.93      6.37 o 
   4   6  17       16.54        6.55      6.60 o 
   5   6  17        3.23        0.54      5.59 o 
  -3   7  17       27.98       30.39      9.19 o 
  -2   7  17       22.20       19.68      8.12 o 
  -1   7  17        3.28       14.11      7.96 o 
   0   7  17       17.96       36.76     10.76 o 
   1   7  17        3.29        0.67      5.41 o 
   2   7  17       22.23       36.76      9.49 o 
   3   7  17       27.96       39.21     11.59 o 
   4   7  17        7.68        9.78      6.87 o 
  -3   8  17        1.89        8.97      6.76 o 
  -2   8  17        7.00       19.65      7.81 o 
  -1   8  17        6.98        4.45      6.85 o 
   0   8  17        0.19       15.88      7.79 o 
   1   8  17        6.99       10.18      7.70 o 
   2   8  17        7.06        6.06      5.60 o 
   3   8  17        1.90       -1.02      5.44 o 
  -2   9  17       10.03       24.31      8.49 o 
  -1   9  17       11.73       13.61      6.09 o 
   0   9  17        9.24       19.19      9.83 o 
   1   9  17       11.77       15.99      8.68 o 
   2   9  17       10.07       19.63      8.05 o 
   0   0  18       28.79       15.61      5.47 o 
   1   0  18        8.36        6.71      4.50 o 
   2   0  18        5.06       -5.27      6.15 o 
   3   0  18       78.34       99.86     15.08 o 
   4   0  18        8.18       -4.18      6.04 o 
   5   0  18        0.21        0.98      5.31 o 
  -5   1  18        3.07        6.16      5.92 o 
  -4   1  18       10.75       18.18      7.96 o 
  -3   1  18       51.81       49.74     10.96 o 
  -2   1  18       22.58       28.76      9.87 o 
  -1   1  18        1.23       15.46      7.51 o 
   0   1  18        4.38        6.46      4.63 o 
   1   1  18        1.23       15.50      8.53 o 
   2   1  18       22.61       19.32      9.03 o 
   3   1  18       51.88       61.21     12.42 o 
   4   1  18       10.71       28.47      9.85 o 
   5   1  18        3.06        4.60      6.12 o 
  -5   2  18       12.68       12.29      6.26 o 
  -4   2  18       14.36       22.27      8.34 o 
  -3   2  18       56.62       52.41     11.54 o 
  -2   2  18        2.43        0.47      4.21 o 
  -1   2  18        6.63        5.66      5.44 o 
   0   2  18       26.40       30.37      9.21 o 
   1   2  18        6.67       11.64      6.66 o 
   2   2  18        2.44        8.45      6.59 o 
   3   2  18       56.67       73.69     13.27 o 
   4   2  18       14.33       21.37      9.12 o 
   5   2  18       12.65       14.48      9.01 o 
  -5   3  18       23.73       32.38      9.72 o 
  -4   3  18       17.20       18.17      9.02 o 
  -3   3  18        7.36       -1.94      6.67 o 
  -2   3  18       90.23      107.92     10.96 o 
  -1   3  18        8.50        3.42      4.83 o 
   0   3  18        6.07        5.68      6.15 o 
   1   3  18        8.54       17.71      7.03 o 
   2   3  18       90.42      119.80     17.03 o 
   3   3  18        7.33       27.51     10.15 o 
   4   3  18       17.13       26.73      8.39 o 
   5   3  18       23.70       24.10      9.06 o 
  -5   4  18       21.77       27.77      8.88 o 
  -4   4  18        3.29       -2.32      5.57 o 
  -3   4  18       15.41       16.56      7.59 o 
  -2   4  18        3.99        5.80      7.62 o 
  -1   4  18       37.01       30.62      8.66 o 
   0   4  18        0.46       -6.07      6.07 o 
   1   4  18       37.04       60.14     11.85 o 
   2   4  18        4.01       13.66      7.89 o 
   3   4  18       15.37       19.56      9.68 o 
   4   4  18        3.30       -1.69      5.30 o 
   5   4  18       21.76       18.04      8.15 o 
  -4   5  18        6.35        5.99      5.26 o 
  -3   5  18        1.41        0.59      5.64 o 
  -2   5  18       19.92       13.60      6.90 o 
  -1   5  18       18.43       18.31      7.73 o 
   0   5  18        7.61       14.29      7.64 o 
   1   5  18       18.48       10.82      7.40 o 
   2   5  18       19.96       21.25      8.05 o 
   3   5  18        1.42        2.96      5.32 o 
   4   5  18        6.37       14.81      8.47 o 
  -3   6  18        9.14       13.13      7.39 o 
  -2   6  18       11.30        8.90      6.59 o 
  -1   6  18       22.41       13.02      7.32 o 
   0   6  18        2.57        8.50      7.68 o 
   1   6  18       22.42       42.55     11.60 o 
   2   6  18       11.27       11.80      7.22 o 
   3   6  18        9.20       33.55     10.70 o 
  -3   7  18       18.99       15.85      7.65 o 
  -2   7  18       12.50       19.84      7.54 o 
  -1   7  18        8.49       16.77      8.40 o 
   0   7  18        9.69        5.65      4.99 o 
   1   7  18        8.46       16.86      7.56 o 
   2   7  18       12.50       13.29      7.72 o 
   3   7  18       18.98       28.57     10.10 o 
  -1   8  18        9.12       21.24      9.07 o 
   0   8  18       52.58       65.23     13.20 o 
   1   8  18        9.11        2.12      5.22 o 
   1   0  19       52.89       46.25     11.12 o 
   2   0  19       46.19       46.69     12.16 o 
   3   0  19        0.00        2.44      6.50 o 
   4   0  19       18.77       24.43      9.60 o 
  -4   1  19       44.93       62.30     12.59 o 
  -3   1  19       16.01       21.60      9.17 o 
  -2   1  19       35.30       29.35      9.96 o 
  -1   1  19        5.45        4.86      5.73 o 
   0   1  19       23.54       24.45      6.16 o 
   1   1  19        5.44       18.02      8.17 o 
   2   1  19       35.28       32.16      9.71 o 
   3   1  19       16.01       19.78      8.80 o 
   4   1  19       44.93       38.06     11.43 o 
  -4   2  19       28.68       45.76     12.41 o 
  -3   2  19       33.05       35.85     10.77 o 
  -2   2  19       59.41       77.90     13.63 o 
  -1   2  19       40.39       39.26     17.53 o 
   0   2  19       15.67       29.17      9.58 o 
   1   2  19       40.43       49.05     11.25 o 
   2   2  19       59.51       74.17     13.62 o 
   3   2  19       33.08       28.32      9.91 o 
   4   2  19       28.66       26.08     10.19 o 
  -3   3  19       62.76       88.91     14.84 o 
  -2   3  19       30.62       29.28      6.59 o 
  -1   3  19        6.61        0.24      5.75 o 
   0   3  19       17.90       17.90      7.82 o 
   1   3  19        6.60        3.21      4.80 o 
   2   3  19       30.67       36.49     11.10 o 
   3   3  19       62.69       45.69     11.32 o 
  -3   4  19       13.61       20.74      8.32 o 
  -2   4  19       11.41        9.34      6.88 o 
  -1   4  19        4.19        1.07      5.64 o 
   0   4  19       13.22       29.70      9.81 o 
   1   4  19        4.23        1.98      5.44 o 
   2   4  19       11.40       35.30     10.79 o 
   3   4  19       13.56        9.23      6.77 o 
  -2   5  19       12.52       -4.05      7.62 o 
  -1   5  19        9.39       10.22      7.77 o 
   0   5  19        0.81       -0.50      5.30 o 
   1   5  19        9.45       16.17      8.81 o 
   2   5  19       12.51       13.39      7.23 o 
  -1   6  19       24.93       39.72     11.10 o 
   0   6  19        5.04       17.35      8.61 o 
   1   6  19       24.96       43.21     11.11 o 
   0   0  20        0.29        2.59      7.46 o 
   1   0  20       43.51       63.69     13.46 o 
   2   0  20        1.03       -0.30      6.04 o 
  -2   1  20       17.64        6.18      6.53 o 
  -1   1  20        1.95        7.53      6.40 o 
   0   1  20       58.33       70.54     14.91 o 
   1   1  20        1.94       10.26      5.94 o 
   2   1  20       17.58        4.96      5.49 o 
  -2   2  20       25.37       34.90     11.87 o 
  -1   2  20       34.40       30.13      9.65 o 
   0   2  20        2.54        1.03      6.61 o 
   1   2  20       34.46       50.29     11.75 o 
   2   2  20       25.39       51.02     12.04 o 
  -1   3  20        7.96        1.20      5.45 o 
   0   3  20       17.55       14.07      7.41 o 
   1   3  20        7.98       26.53      8.87 o 
                                                 
